# Supplementary material for: ‘Holey’ niche! finding holes in niche hypervolumes using persistence homology
Source: J Math Biol. 2022 Jun 9;84(7):58. doi: 10.1007/s00285-022-01763-x (PMC9184459; doi:10.1007/s00285-022-01763-x)
Supplement: Supplementary file 1 — (r 37 KB) [file 285_2022_1763_MOESM1_ESM.r]

### R script: 'Holey' niche! Conceicao and Morimoto. 
### 


# Torus and sphere #
library(hypervolume)
library(dplyr)
library(ggplot2)
library(patchwork)
library(TDAstats)


sphere <- read.csv("sphere3-pointcloud.csv", header = TRUE)
head(sphere)
names(sphere) <- c("row", "x1", "x2", "x3")


## Running persistence homology ##
sphere_short <- sphere %>% sample_n(100)

sphere_PH <- calculate_homology(cbind(sphere_short$x1, 
                                      sphere_short$x2,
                                      sphere_short$x3), dim = 2)


torus_short <- torus %>% sample_n(200)

torus_PH <- calculate_homology(cbind(torus_short$x1, 
                                     torus_short$x2,
                                     torus_short$x3), dim = 2)


thresh <- any(class(id_significant(features = as.data.frame(torus_PH),
                                   dim = 3,
                                   reps = 500,
                                   cutoff = 0.975) == "error"))

plot_persist(torus_PH, flat = TRUE) + 
  geom_hline(yintercept = thresh)
thresh


id_significant_adapted <- function (features, dim = 1, reps = 100, cutoff = 0.975) 
{
  colnames(features) <- c("dimension", "birth", "death")
  features <- features[features[, 1] == dim, ]
  if (nrow(features) < 1) {
    stop(paste("There are too few (< 1) features of the", 
               "desired dimension in the feature matrix."))
  }
  features$persist <- features$death - features$birth
  ans <- numeric(reps)
  for (i in 1:reps) {
    curr_sample <- sample(x = features$persist, size = nrow(features), 
                          replace = TRUE)
    ans[i] <- mean(curr_sample)
  }
  stats::quantile(ans, cutoff, names = FALSE)
}

id_significant_adapted(features = as.data.frame(sphere_PH),
                       dim = 0,
                       reps = 500,
                       cutoff = 0.975)


get_sign_dims <- function(hom_data, dim, reps = 500, cutoff = 0.975) {
  output <- c()
  for(j in 1:(dim+1)) {
    output <- rbind(output, id_significant_adapted(features = as.data.frame(hom_data),
                                                   dim = j - 1,
                                                   reps = reps,
                                                   cutoff = cutoff))
    
  }
  dimension <- seq(0:dim) - 1
  output2 <- as.data.frame(cbind(output, dimension))
  colnames(output2) <- c("threshold", 'dimension')
  return(output2)
}


assign_cols_PH <- function(data){
  possbilities <- c("0 no",  "0 sig", "1 sig","1 no", "2 no",  "2 sig")
  data$temp <- with(data, as.factor(paste(dimension, colour))) 
  
  data$colvar <- ifelse(data$temp == "0 no", "grey49",
                        ifelse(data$temp == "1 no", "grey50",
                               ifelse(data$temp == "2 no", "grey51",
                                      ifelse(data$temp == "0 sig", 'firebrick2',
                                             ifelse(data$temp == '1 sig', 'steelblue2', 'chartreuse3')))))
  return(data)
}


##### To do ######
# a) Run PH in normal and yper sphere and torus
# Torus and sphere #
library(hypervolume)
library(dplyr)
library(ggplot2)
library(patchwork)
library(TDAstats)

# Sphere
sphere <- read.csv("sphere3-pointcloud.csv", header = TRUE)
head(sphere)
names(sphere) <- c("row", "x1", "x2", "x3")

# Torus
torus <- read.csv("torus3-pointcloud.csv", header = TRUE)
head(torus)
names(torus) <- c("row", "x1", "x2", "x3")

## Calculating the hypervolume of the spere and the torus ##
spherehyper <- hypervolume(data = sphere[2:4], name = 'Sphere')
torushyper <- hypervolume(data = torus[2:4], name = 'Torus')


## Finding holes ##
# Sphere #
sphereconvex <- expectation_convex(hypervolume_thin(spherehyper, num.points = 200),
                                   check.memory=FALSE,use.random=TRUE)

spherefeature <- hypervolume_holes(spherehyper , sphereconvex, set.check.memory=FALSE)

spherefeatures_segmented <- hypervolume_segment(spherefeature, 
                                                check.memory=FALSE,distance.factor=2)
spherefeatures_segmented_pruned <- hypervolume_prune(spherefeatures_segmented, 
                                                     volume.min=0.02)


# Torus #
torusconvex <- expectation_convex(hypervolume_thin(torushyper, num.points = 200),
                                  check.memory=FALSE,use.random=TRUE)

torusfeature <- hypervolume_holes(torushyper , torusconvex, set.check.memory=FALSE)

torusfeatures_segmented <- hypervolume_segment(torusfeature, 
                                               check.memory=FALSE,distance.factor=2)
torusfeatures_segmented_pruned <- hypervolume_prune(torusfeatures_segmented, 
                                                    volume.min=0.02)


## Running persistence homology ##
sphere_short <- sphere %>% sample_n(300)

sphere_PH <- calculate_homology(cbind(sphere_short$x1, 
                                      sphere_short$x2,
                                      sphere_short$x3), dim = 2)

spherehyper_dt_short <- data.frame(spherehyper@RandomPoints) %>%
  sample_n(300)
spherehyper_PH <-  calculate_homology(cbind(spherehyper_dt_short$x1, 
                                            spherehyper_dt_short$x2,
                                            spherehyper_dt_short$x3), dim = 2)

torus_short <- torus %>% sample_n(300)

torus_PH <- calculate_homology(cbind(torus_short$x1, 
                                     torus_short$x2,
                                     torus_short$x3), dim = 2)


torushyper_dt_short <- data.frame(torushyper@RandomPoints) %>%
  sample_n(300)
torushyper_PH <-  calculate_homology(cbind(torushyper_dt_short$x1, 
                                           torushyper_dt_short$x2,
                                           torushyper_dt_short$x3), dim = 2)


## obtaining significance thresholds
sphere_PH_sig <- get_sign_dims(sphere_PH, dim =2)
spherehyper_PH_sig <- get_sign_dims(spherehyper_PH, dim =2)

torus_PH_sig <- get_sign_dims(torus_PH, dim =2)
torushyper_PH_sig <- get_sign_dims(torushyper_PH, dim =2)


## Data frame for plotting
sphere_PH_plotting <- assign_cols_PH(inner_join(as.data.frame(sphere_PH), sphere_PH_sig) %>%
                                       mutate(colour = ifelse(.$death - .$birth > threshold, 'sig', 'no')))

spherehyper_PH_plotting <- assign_cols_PH(inner_join(as.data.frame(spherehyper_PH), spherehyper_PH_sig) %>%
                                            mutate(colour = ifelse(.$death - .$birth > threshold, 'sig', 'no')))


torus_PH_plotting <- assign_cols_PH(inner_join(as.data.frame(torus_PH), torus_PH_sig) %>%
                                      mutate(colour = ifelse(.$death - .$birth > threshold, 'sig', 'no')))

torushyper_PH_plotting <- assign_cols_PH(inner_join(as.data.frame(torushyper_PH), torushyper_PH_sig) %>%
                                           mutate(colour = ifelse(.$death - .$birth > threshold, 'sig', 'no')))


## plotting ##
sphere_PH_sig_plot <- ggplot(sphere_PH_plotting, aes(x = birth, 
                                                     y = death,
                                                     shape = as.factor(dimension),
                                                     col = paste(dimension, colour))) +
  geom_point(size = 2) +
  xlab('Birth') + 
  ylab('Death') + 
  ggtitle('Sphere') +
  geom_abline(slope = 1, intercept = 0, col = 'black', size = 0.4) +
  scale_color_manual('Dimension', 
                     values = c("0 no" = "grey70",
                                "0 sig" = 'firebrick1',
                                "1 no" = "grey70",
                                "1 sig" = 'royalblue2',
                                "2 no" = "grey70",
                                "2 sig" = 'orchid1')) +
  scale_shape_manual('Dimension', values = c(15, 17, 19)) +
  theme_linedraw() +
  theme(panel.grid = element_blank(),
        axis.text = element_text(size = 11),
        axis.title = element_text(size = 12),
        plot.title = element_text(size = 11, face = 'bold', hjust = 0.5),
        legend.position = "none")

sphere_PH_sig_plot


spherehyper_PH_sig_plot <- ggplot(spherehyper_PH_plotting, aes(x = birth, 
                                                               y = death,
                                                               shape = as.factor(dimension),
                                                               col = paste(dimension, colour))) +
  geom_point(size = 2) +
  xlab('Birth') + 
  ylab('Death') + 
  ggtitle('Sphere (homology)') +
  geom_abline(slope = 1, intercept = 0, col = 'black', size = 0.4) +
  scale_color_manual('Dimension', 
                     values = c("0 no" = "grey70",
                                "0 sig" = 'firebrick1',
                                "1 no" = "grey70",
                                "1 sig" = 'royalblue2',
                                "2 no" = "grey70",
                                "2 sig" = 'orchid1')) +
  scale_shape_manual('Dimension', values = c(15, 17, 19)) +
  theme_linedraw() +
  theme(panel.grid = element_blank(),
        axis.text = element_text(size = 11),
        axis.title = element_text(size = 12),
        plot.title = element_text(size = 11, face = 'bold', hjust = 0.5),
        legend.position = "none")
spherehyper_PH_sig_plot


torus_PH_sig_plot <- ggplot(torus_PH_plotting, aes(x = birth, 
                                                   y = death,
                                                   shape = as.factor(dimension),
                                                   col = paste(dimension, colour))) +
  geom_point(size = 2) +
  xlab('Birth') + 
  ylab('Death') + 
  ggtitle('Torus') +
  geom_abline(slope = 1, intercept = 0, col = 'black', size = 0.4) +
  scale_color_manual('Dimension', 
                     values = c("0 no" = "grey70",
                                "0 sig" = 'firebrick1',
                                "1 no" = "grey70",
                                "1 sig" = 'royalblue2',
                                "2 no" = "grey70",
                                "2 sig" = 'orchid1')) +
  scale_shape_manual('Dimension', values = c(15, 17, 19)) +
  theme_linedraw() +
  theme(panel.grid = element_blank(),
        axis.text = element_text(size = 11),
        axis.title = element_text(size = 12),
        plot.title = element_text(size = 11, face = 'bold', hjust = 0.5),
        legend.position = "none")

torus_PH_sig_plot


torushyper_PH_sig_plot <- ggplot(torushyper_PH_plotting, aes(x = birth, 
                                                             y = death,
                                                             shape = as.factor(dimension),
                                                             col = paste(dimension, colour))) +
  geom_point(size = 2) +
  xlab('Birth') + 
  ylab('Death') + 
  ggtitle('Torus (homology)') +
  geom_abline(slope = 1, intercept = 0, col = 'black', size = 0.4) +
  scale_color_manual('Dimension', 
                     values = c("0 no" = "grey70",
                                "0 sig" = 'firebrick1',
                                "1 no" = "grey70",
                                "1 sig" = 'royalblue2',
                                "2 no" = "grey70",
                                "2 sig" = 'orchid1')) +
  scale_shape_manual('Dimension', values = c(15, 17, 19)) +
  theme_linedraw() +
  theme(panel.grid = element_blank(),
        axis.text = element_text(size = 11),
        axis.title = element_text(size = 12),
        plot.title = element_text(size = 11, face = 'bold', hjust = 0.5),
        legend.position = "none")
torushyper_PH_sig_plot


library(patchwork)

sphere_plot <- ggplot(data.frame(sphere), 
                      aes(x = x1, y = x2, col = x3)) +
  geom_point() +
  scale_color_continuous(type = 'viridis') +
  theme_linedraw() +
  ggtitle('Sphere') +
  theme(panel.grid = element_blank(),
        axis.text = element_text(size = 11),
        axis.title = element_text(size = 12),
        plot.title = element_text(size = 11, face = 'bold', hjust = 0.5))


torus_plot <- ggplot(data.frame(torus), 
                     aes(x = x1, y = x2, col = x3)) +
  geom_point() +
  scale_color_continuous(type = 'viridis') +
  theme_linedraw() +
  ggtitle('Torus') +
  theme(panel.grid = element_blank(),
        axis.text = element_text(size = 11),
        axis.title = element_text(size = 12),
        plot.title = element_text(size = 11, face = 'bold', hjust = 0.5))


wrap_plots(sphere_plot, 
           torus_plot, 
           sphere_PH_sig_plot,
           torus_PH_sig_plot,
           spherehyper_PH_sig_plot,
           torushyper_PH_sig_plot, ncol = 2)

# b) Run PH in normal and hyper species

## Loading Soberon data ##
data <- readxl::read_xlsx("GBIF_Thinned_2.xlsx")
levels(as.factor(data$Family))
head(data)
## subsetting some species ##
data_short_gamba <- data %>%
  filter(Family == 'DIDELPHIDAE') %>%
  filter(Species == 'marsupialis')

data_short_antilope$Name
data_short_tamandua <- data %>%
  filter(Family == 'MYRMECOPHAGIDAE') %>%
  filter(Species == 'mexicana')


data_short_lynx <- data %>%
  filter(Family == 'FELIDAE') %>%
  filter(Species == 'canadensis')


data_short_coyote <- data %>%
  filter(Family == 'SORICIDAE') %>%
  filter(Species == 'brevicauda')


data_short_antilope <- data %>%
  filter(Family == 'ANTILOCAPRIDAE') %>%
  filter(Species == 'americana')


### Hypervolumes ###
# Gamba
gambahyper <- hypervolume(data = data_short_gamba[13:15], name = 'Gamba')

gambaconvex <- expectation_convex(hypervolume_thin(gambahyper, num.points = 200),
                                  check.memory=FALSE,use.random=TRUE)

gambafeature <- hypervolume_holes(gambahyper , gambaconvex, set.check.memory=FALSE)

data_short_gamba_selected <- data_short_gamba %>% dplyr::select(bio5, 
                                                                bio6, 
                                                                bio12, 
                                                                Family, 
                                                                Genus, 
                                                                Species, 
                                                                Name) 

gamba_PH <- calculate_homology(cbind(data_short_gamba_selected$bio5, 
                                     data_short_gamba_selected$bio6,
                                     data_short_gamba_selected$bio12), dim = 2)


gambahyper_short <- data.frame(gambahyper@RandomPoints) %>%
  sample_n(300)

gambahyper_PH <-  calculate_homology(cbind(gambahyper_short$bio5, 
                                           gambahyper_short$bio6,
                                           gambahyper_short$bio12), dim = 2)


## obtaining significance thresholds
gamba_PH_sig <- get_sign_dims(gamba_PH, dim = 1)
gambahyper_PH_sig <- get_sign_dims(gambahyper_PH, dim =2)


## Data frame for plotting
gamba_PH_plotting <- assign_cols_PH(inner_join(as.data.frame(gamba_PH), gamba_PH_sig) %>%
                                      mutate(colour = ifelse(.$death - .$birth > threshold, 'sig', 'no')))

gambahyper_PH_plotting <- assign_cols_PH(inner_join(as.data.frame(gambahyper_PH), gambahyper_PH_sig) %>%
                                           mutate(colour = ifelse(.$death - .$birth > threshold, 'sig', 'no')))

head(data_short_gamba_selected)
## plotting ##
gamba_plot <- ggplot(as.data.frame(gambahyper@RandomPoints), 
                     aes(x = bio5, y = bio6, col = bio12)) +
  geom_point() +
  scale_color_continuous(type = 'viridis') +
  theme_linedraw() +
  ggtitle('D. marsupialis') +
  theme(panel.grid = element_blank(),
        axis.text = element_text(size = 8),
        axis.title = element_text(size = 12),
        plot.title = element_text(size = 11, face = 'bold', hjust = 0.5))


gamba_PH_sig_plot <- ggplot(gamba_PH_plotting, aes(x = birth, 
                                                   y = death,
                                                   shape = as.factor(dimension),
                                                   col = paste(dimension, colour))) +
  geom_point(size = 2) +
  xlab('Birth') + 
  ylab('Death') + 
  ggtitle('D. marsupialis') +
  geom_abline(slope = 1, intercept = 0, col = 'black', size = 0.4) +
  scale_color_manual('Dimension', 
                     values = c("0 no" = "grey70",
                                "0 sig" = 'firebrick1',
                                "1 no" = "grey70",
                                "1 sig" = 'royalblue2',
                                "2 no" = "grey70",
                                "2 sig" = 'orchid1')) +
  scale_shape_manual('Dimension', values = c(15, 17, 19)) +
  theme_linedraw() +
  theme(panel.grid = element_blank(),
        axis.text = element_text(size = 11),
        axis.title = element_text(size = 12),
        plot.title = element_text(size = 11, face = 'bold', hjust = 0.5),
        legend.position = "none")

gamba_PH_sig_plot


## hyper
gambahyper_PH_sig_plot <- ggplot(gambahyper_PH_plotting, aes(x = birth, 
                                                             y = death,
                                                             shape = as.factor(dimension),
                                                             col = paste(dimension, colour))) +
  geom_point(size = 2) +
  xlab('Birth') + 
  ylab('Death') + 
  ggtitle('D. marsupialis (homology)') +
  geom_abline(slope = 1, intercept = 0, col = 'black', size = 0.4) +
  scale_color_manual('Dimension', 
                     values = c("0 no" = "grey70",
                                "0 sig" = 'firebrick1',
                                "1 no" = "grey70",
                                "1 sig" = 'royalblue2',
                                "2 no" = "grey70",
                                "2 sig" = 'orchid1')) +
  scale_shape_manual('Dimension', values = c(15, 17, 19)) +
  theme_linedraw() +
  theme(panel.grid = element_blank(),
        axis.text = element_text(size = 11),
        axis.title = element_text(size = 12),
        plot.title = element_text(size = 11, face = 'bold', hjust = 0.5),
        legend.position = "none")

gambahyper_PH_sig_plot


#Tamandua
tamanduahyper <- hypervolume(data = data_short_tamandua[13:15], name = 'Tamandua')


tamanduaconvex <- expectation_convex(hypervolume_thin(tamanduahyper, num.points = 200),
                                     check.memory=FALSE,use.random=TRUE)

tamanduafeature <- hypervolume_holes(tamanduahyper , tamanduaconvex, set.check.memory=FALSE)

# tamandua
data_short_tamandua_selected <- data_short_tamandua %>% dplyr::select(bio5, 
                                                                      bio6, 
                                                                      bio12, 
                                                                      Family, 
                                                                      Genus, 
                                                                      Species, 
                                                                      Name) 

tamandua_PH <- calculate_homology(cbind(data_short_tamandua_selected$bio5, 
                                        data_short_tamandua_selected$bio6,
                                        data_short_tamandua_selected$bio12), dim = 2)


tamanduahyper_short <- data.frame(tamanduahyper@RandomPoints) %>%
  sample_n(300)

tamanduahyper_PH <-  calculate_homology(cbind(tamanduahyper_short$bio5, 
                                              tamanduahyper_short$bio6,
                                              tamanduahyper_short$bio12), dim = 2)


## obtaining significance thresholds
tamandua_PH_sig <- get_sign_dims(tamandua_PH, dim = 0)
tamanduahyper_PH_sig <- get_sign_dims(tamanduahyper_PH, dim =2)


## Data frame for plotting
tamandua_PH_plotting <- assign_cols_PH(inner_join(as.data.frame(tamandua_PH), tamandua_PH_sig) %>%
                                         mutate(colour = ifelse(.$death - .$birth > threshold, 'sig', 'no')))

tamanduahyper_PH_plotting <- assign_cols_PH(inner_join(as.data.frame(tamanduahyper_PH), tamanduahyper_PH_sig) %>%
                                              mutate(colour = ifelse(.$death - .$birth > threshold, 'sig', 'no')))

head(data_short_tamandua_selected)


## plotting ##
tamandua_plot <- ggplot(as.data.frame(tamanduahyper@RandomPoints), 
                        aes(x = bio5, y = bio6, col = bio12)) +
  geom_point() +
  scale_color_continuous(type = 'viridis') +
  theme_linedraw() +
  ggtitle('T. mexicana') +
  theme(panel.grid = element_blank(),
        axis.text = element_text(size = 8),
        axis.title = element_text(size = 12),
        plot.title = element_text(size = 11, face = 'bold', hjust = 0.5))


tamandua_PH_sig_plot <- ggplot(tamandua_PH_plotting, aes(x = birth, 
                                                         y = death,
                                                         shape = as.factor(dimension),
                                                         col = paste(dimension, colour))) +
  geom_point(size = 2) +
  xlab('Birth') + 
  ylab('Death') + 
  ggtitle('T. mexicana') +
  geom_abline(slope = 1, intercept = 0, col = 'black', size = 0.4) +
  scale_color_manual('Dimension', 
                     values = c("0 no" = "grey70",
                                "0 sig" = 'firebrick1',
                                "1 no" = "grey70",
                                "1 sig" = 'royalblue2',
                                "2 no" = "grey70",
                                "2 sig" = 'orchid1')) +
  scale_shape_manual('Dimension', values = c(15, 17, 19)) +
  theme_linedraw() +
  theme(panel.grid = element_blank(),
        axis.text = element_text(size = 11),
        axis.title = element_text(size = 12),
        plot.title = element_text(size = 11, face = 'bold', hjust = 0.5),
        legend.position = "none")

tamandua_PH_sig_plot


## hyper
tamanduahyper_PH_sig_plot <- ggplot(tamanduahyper_PH_plotting, aes(x = birth, 
                                                                   y = death,
                                                                   shape = as.factor(dimension),
                                                                   col = paste(dimension, colour))) +
  geom_point(size = 2) +
  xlab('Birth') + 
  ylab('Death') + 
  ggtitle('T. mexicana (homology)') +
  geom_abline(slope = 1, intercept = 0, col = 'black', size = 0.4) +
  scale_color_manual('Dimension', 
                     values = c("0 no" = "grey70",
                                "0 sig" = 'firebrick1',
                                "1 no" = "grey70",
                                "1 sig" = 'royalblue2',
                                "2 no" = "grey70",
                                "2 sig" = 'orchid1')) +
  scale_shape_manual('Dimension', values = c(15, 17, 19)) +
  theme_linedraw() +
  theme(panel.grid = element_blank(),
        axis.text = element_text(size = 11),
        axis.title = element_text(size = 12),
        plot.title = element_text(size = 11, face = 'bold', hjust = 0.5),
        legend.position = "none")

tamanduahyper_PH_sig_plot


## Lynx
lynxhyper <- hypervolume(data = data_short_lynx[13:15], name = 'lynx')

lynxconvex <- expectation_convex(hypervolume_thin(lynxhyper, num.points = 200),
                                 check.memory=FALSE,use.random=TRUE)

#lynxfeature <- hypervolume_holes(lynxhyper , lynxconvex, set.check.memory=FALSE)

data_short_lynx_selected <- data_short_lynx %>% dplyr::select(bio5, 
                                                              bio6, 
                                                              bio12, 
                                                              Family, 
                                                              Genus, 
                                                              Species, 
                                                              Name) 

lynx_PH <- calculate_homology(cbind(data_short_lynx_selected$bio5, 
                                    data_short_lynx_selected$bio6,
                                    data_short_lynx_selected$bio12), dim = 2)


lynxhyper_short <- data.frame(lynxhyper@RandomPoints) %>%
  sample_n(300)

lynxhyper_PH <-  calculate_homology(cbind(lynxhyper_short$bio5, 
                                          lynxhyper_short$bio6,
                                          lynxhyper_short$bio12), dim = 2)


## obtaining significance thresholds
lynx_PH_sig <- get_sign_dims(lynx_PH, dim = 2)
lynxhyper_PH_sig <- get_sign_dims(lynxhyper_PH, dim =2)


## Data frame for plotting
lynx_PH_plotting <- assign_cols_PH(inner_join(as.data.frame(lynx_PH), lynx_PH_sig) %>%
                                     mutate(colour = ifelse(.$death - .$birth > threshold, 'sig', 'no')))

lynxhyper_PH_plotting <- assign_cols_PH(inner_join(as.data.frame(lynxhyper_PH), lynxhyper_PH_sig) %>%
                                          mutate(colour = ifelse(.$death - .$birth > threshold, 'sig', 'no')))


## plotting ##
lynx_plot <- ggplot(as.data.frame(lynxhyper@RandomPoints), 
                    aes(x = bio5, y = bio6, col = bio12)) +
  geom_point() +
  scale_color_continuous(type = 'viridis') +
  theme_linedraw() +
  ggtitle('L. canadensis') +
  theme(panel.grid = element_blank(),
        axis.text = element_text(size = 8),
        axis.title = element_text(size = 12),
        plot.title = element_text(size = 11, face = 'bold', hjust = 0.5))


lynx_PH_sig_plot <- ggplot(lynx_PH_plotting, aes(x = birth, 
                                                 y = death,
                                                 shape = as.factor(dimension),
                                                 col = paste(dimension, colour))) +
  geom_point(size = 2) +
  xlab('Birth') + 
  ylab('Death') + 
  ggtitle('L. canadensis') +
  geom_abline(slope = 1, intercept = 0, col = 'black', size = 0.4) +
  scale_color_manual('Dimension', 
                     values = c("0 no" = "grey70",
                                "0 sig" = 'firebrick1',
                                "1 no" = "grey70",
                                "1 sig" = 'royalblue2',
                                "2 no" = "grey70",
                                "2 sig" = 'orchid1')) +
  scale_shape_manual('Dimension', values = c(15, 17, 19)) +
  theme_linedraw() +
  theme(panel.grid = element_blank(),
        axis.text = element_text(size = 11),
        axis.title = element_text(size = 12),
        plot.title = element_text(size = 11, face = 'bold', hjust = 0.5),
        legend.position = "none")


lynx_PH_sig_plot


## hyper
lynxhyper_PH_sig_plot <- ggplot(lynxhyper_PH_plotting, aes(x = birth, 
                                                           y = death,
                                                           shape = as.factor(dimension),
                                                           col = paste(dimension, colour))) +
  geom_point(size = 2) +
  xlab('Birth') + 
  ylab('Death') + 
  ggtitle('L. canadensis (homology)') +
  geom_abline(slope = 1, intercept = 0, col = 'black', size = 0.4) +
  scale_color_manual('Dimension', 
                     values = c("0 no" = "grey70",
                                "0 sig" = 'firebrick1',
                                "1 no" = "grey70",
                                "1 sig" = 'royalblue2',
                                "2 no" = "grey70",
                                "2 sig" = 'orchid1')) +
  scale_shape_manual('Dimension', values = c(15, 17, 19)) +
  theme_linedraw() +
  theme(panel.grid = element_blank(),
        axis.text = element_text(size = 11),
        axis.title = element_text(size = 12),
        plot.title = element_text(size = 11, face = 'bold', hjust = 0.5),
        legend.position = "none")

lynxhyper_PH_sig_plot


## Coyote

# coyote
coyotehyper <- hypervolume(data = data_short_coyote[13:15], name = 'coyote')

coyoteconvex <- expectation_convex(hypervolume_thin(coyotehyper, num.points = 200),
                                   check.memory=FALSE,use.random=TRUE)

#coyotefeature <- hypervolume_holes(coyotehyper , coyoteconvex, set.check.memory=FALSE)

data_short_coyote_selected <- data_short_coyote %>% dplyr::select(bio5, 
                                                                  bio6, 
                                                                  bio12, 
                                                                  Family, 
                                                                  Genus, 
                                                                  Species, 
                                                                  Name) 

coyote_PH <- calculate_homology(cbind(data_short_coyote_selected$bio5, 
                                      data_short_coyote_selected$bio6,
                                      data_short_coyote_selected$bio12), dim = 2)


coyotehyper_short <- data.frame(coyotehyper@RandomPoints) %>%
  sample_n(300)

coyotehyper_PH <-  calculate_homology(cbind(coyotehyper_short$bio5, 
                                            coyotehyper_short$bio6,
                                            coyotehyper_short$bio12), dim = 2)


## obtaining significance thresholds
coyote_PH_sig <- get_sign_dims(coyote_PH, dim = 2)
coyotehyper_PH_sig <- get_sign_dims(coyotehyper_PH, dim =2)


## Data frame for plotting
coyote_PH_plotting <- assign_cols_PH(inner_join(as.data.frame(coyote_PH), coyote_PH_sig) %>%
                                       mutate(colour = ifelse(.$death - .$birth > threshold, 'sig', 'no')))

coyotehyper_PH_plotting <- assign_cols_PH(inner_join(as.data.frame(coyotehyper_PH), coyotehyper_PH_sig) %>%
                                            mutate(colour = ifelse(.$death - .$birth > threshold, 'sig', 'no')))

head(data_short_coyote_selected)


## plotting ##

coyote_plot <- ggplot(as.data.frame(coyotehyper@RandomPoints), 
                      aes(x = bio5, y = bio6, col = bio12)) +
  geom_point() +
  scale_color_continuous(type = 'viridis') +
  theme_linedraw() +
  ggtitle('B. brevicauda') +
  theme(panel.grid = element_blank(),
        axis.text = element_text(size = 8),
        axis.title = element_text(size = 12),
        plot.title = element_text(size = 11, face = 'bold', hjust = 0.5))


coyote_PH_sig_plot <- ggplot(coyote_PH_plotting, aes(x = birth, 
                                                     y = death,
                                                     shape = as.factor(dimension),
                                                     col = paste(dimension, colour))) +
  geom_point(size = 2) +
  xlab('Birth') + 
  ylab('Death') + 
  ggtitle('B. brevicauda') +
  geom_abline(slope = 1, intercept = 0, col = 'black', size = 0.4) +
  scale_color_manual('Dimension', 
                     values = c("0 no" = "grey70",
                                "0 sig" = 'firebrick1',
                                "1 no" = "grey70",
                                "1 sig" = 'royalblue2',
                                "2 no" = "grey70",
                                "2 sig" = 'orchid1')) +
  scale_shape_manual('Dimension', values = c(15, 17, 19)) +
  theme_linedraw() +
  theme(panel.grid = element_blank(),
        axis.text = element_text(size = 11),
        axis.title = element_text(size = 12),
        plot.title = element_text(size = 11, face = 'bold', hjust = 0.5),
        legend.position = "none")

coyote_PH_sig_plot


## hyper
coyotehyper_PH_sig_plot <- ggplot(coyotehyper_PH_plotting, aes(x = birth, 
                                                               y = death,
                                                               shape = as.factor(dimension),
                                                               col = paste(dimension, colour))) +
  geom_point(size = 2) +
  xlab('Birth') + 
  ylab('Death') + 
  ggtitle('B. brevicauda (homology)') +
  geom_abline(slope = 1, intercept = 0, col = 'black', size = 0.4) +
  scale_color_manual('Dimension', 
                     values = c("0 no" = "grey70",
                                "0 sig" = 'firebrick1',
                                "1 no" = "grey70",
                                "1 sig" = 'royalblue2',
                                "2 no" = "grey70",
                                "2 sig" = 'orchid1')) +
  scale_shape_manual('Dimension', values = c(15, 17, 19)) +
  theme_linedraw() +
  theme(panel.grid = element_blank(),
        axis.text = element_text(size = 11),
        axis.title = element_text(size = 12),
        plot.title = element_text(size = 11, face = 'bold', hjust = 0.5),
        legend.position = "none")

coyotehyper_PH_sig_plot


### Antilope 
# antilope
antilopehyper <- hypervolume(data = data_short_antilope[13:15], name = 'antilope')

antilopeconvex <- expectation_convex(hypervolume_thin(antilopehyper, num.points = 200),
                                     check.memory=FALSE,use.random=TRUE)

#antilopefeature <- hypervolume_holes(antilopehyper , antilopeconvex, set.check.memory=FALSE)

data_short_antilope_selected <- data_short_antilope %>% dplyr::select(bio5, 
                                                                      bio6, 
                                                                      bio12, 
                                                                      Family, 
                                                                      Genus, 
                                                                      Species, 
                                                                      Name) 

antilope_PH <- calculate_homology(cbind(data_short_antilope_selected$bio5, 
                                        data_short_antilope_selected$bio6,
                                        data_short_antilope_selected$bio12), dim = 2)


antilopehyper_short <- data.frame(antilopehyper@RandomPoints) %>%
  sample_n(300)

antilopehyper_PH <-  calculate_homology(cbind(antilopehyper_short$bio5, 
                                              antilopehyper_short$bio6,
                                              antilopehyper_short$bio12), dim = 2)


## obtaining significance thresholds
antilope_PH_sig <- get_sign_dims(antilope_PH, dim = 2)
antilopehyper_PH_sig <- get_sign_dims(antilopehyper_PH, dim =2)


## Data frame for plotting
antilope_PH_plotting <- assign_cols_PH(inner_join(as.data.frame(antilope_PH), antilope_PH_sig) %>%
                                         mutate(colour = ifelse(.$death - .$birth > threshold, 'sig', 'no')))

antilopehyper_PH_plotting <- assign_cols_PH(inner_join(as.data.frame(antilopehyper_PH), antilopehyper_PH_sig) %>%
                                              mutate(colour = ifelse(.$death - .$birth > threshold, 'sig', 'no')))

head(data_short_antilope_selected)


## plotting ##
antilope_plot <- ggplot(as.data.frame(antilopehyper@RandomPoints), 
                        aes(x = bio5, y = bio6, col = bio12)) +
  geom_point() +
  scale_color_continuous(type = 'viridis') +
  theme_linedraw() +
  ggtitle('A. americana') +
  theme(panel.grid = element_blank(),
        axis.text = element_text(size = 8),
        axis.title = element_text(size = 12),
        plot.title = element_text(size = 11, face = 'bold', hjust = 0.5))


antilope_PH_sig_plot <- ggplot(antilope_PH_plotting, aes(x = birth, 
                                                         y = death,
                                                         shape = as.factor(dimension),
                                                         col = paste(dimension, colour))) +
  geom_point(size = 2) +
  xlab('Birth') + 
  ylab('Death') + 
  ggtitle('A. americana') +
  geom_abline(slope = 1, intercept = 0, col = 'black', size = 0.4) +
  scale_color_manual('Dimension', 
                     values = c("0 no" = "grey70",
                                "0 sig" = 'firebrick1',
                                "1 no" = "grey70",
                                "1 sig" = 'royalblue2',
                                "2 no" = "grey70",
                                "2 sig" = 'orchid1')) +
  scale_shape_manual('Dimension', values = c(15, 17, 19)) +
  theme_linedraw() +
  theme(panel.grid = element_blank(),
        axis.text = element_text(size = 11),
        axis.title = element_text(size = 12),
        plot.title = element_text(size = 11, face = 'bold', hjust = 0.5),
        legend.position = "none")

antilope_PH_sig_plot


## hyper
antilopehyper_PH_sig_plot <- ggplot(antilopehyper_PH_plotting, aes(x = birth, 
                                                                   y = death,
                                                                   shape = as.factor(dimension),
                                                                   col = paste(dimension, colour))) +
  geom_point(size = 2) +
  xlab('Birth') + 
  ylab('Death') + 
  ggtitle('A. americana (homology)') +
  geom_abline(slope = 1, intercept = 0, col = 'black', size = 0.4) +
  scale_color_manual('Dimension', 
                     values = c("0 no" = "grey70",
                                "0 sig" = 'firebrick1',
                                "1 no" = "grey70",
                                "1 sig" = 'royalblue2',
                                "2 no" = "grey70",
                                "2 sig" = 'orchid1')) +
  scale_shape_manual('Dimension', values = c(15, 17, 19)) +
  theme_linedraw() +
  theme(panel.grid = element_blank(),
        axis.text = element_text(size = 11),
        axis.title = element_text(size = 12),
        plot.title = element_text(size = 11, face = 'bold', hjust = 0.5),
        legend.position = "none")

antilopehyper_PH_sig_plot


wrap_plots(gamba_plot,
           tamandua_plot,
           coyote_plot,
           lynx_plot,
           antilope_plot,
           gambahyper_PH_sig_plot,
           tamanduahyper_PH_sig_plot,
           coyotehyper_PH_sig_plot,
           lynxhyper_PH_sig_plot,
           antilopehyper_PH_sig_plot,
           ncol = 5) + plot_annotation(tag_levels = 'a', tag_suffix = '.')
