# Supplementary material for: ‘Holey’ niche! finding holes in niche hypervolumes using persistence homology
Source: J Math Biol. 2022 Jun 9;84(7):58. doi: 10.1007/s00285-022-01763-x (PMC9184459; doi:10.1007/s00285-022-01763-x)
Supplement: Supplementary file 2 — (xlsx 5378 KB) [file 285_2022_1763_MOESM2_ESM.xlsx]

## Sheet: GBIF_Thinned_2
ID	ID_GBIF	ID_IUCN	Order	Family	Genus	Species	Name	Long	Lat	Country	bio1	bio5	bio6	bio12
36284	771	56003281	CETARTIODACTYLA	CERVIDAE	Alces	alces	Alces_alces	-140.53	64.42	Canada	-60	217	-331	278
36285	771	56003281	CETARTIODACTYLA	CERVIDAE	Alces	alces	Alces_alces	-138.36	64.73	Canada	-82	180	-300	367
36286	771	56003281	CETARTIODACTYLA	CERVIDAE	Alces	alces	Alces_alces	-140.94	61.59	Canada	-75	146	-287	607
36288	771	56003281	CETARTIODACTYLA	CERVIDAE	Alces	alces	Alces_alces	-138.66	61.25	Canada	-41	177	-271	332
36289	771	56003281	CETARTIODACTYLA	CERVIDAE	Alces	alces	Alces_alces	-135	62.99	Canada	-43	208	-315	309
36290	771	56003281	CETARTIODACTYLA	CERVIDAE	Alces	alces	Alces_alces	-133.5	61.44	Canada	-45	176	-271	299
36291	771	56003281	CETARTIODACTYLA	CERVIDAE	Alces	alces	Alces_alces	-128.58	66.26	Canada	-78	220	-346	285
36292	771	56003281	CETARTIODACTYLA	CERVIDAE	Alces	alces	Alces_alces	-132.83	61.56	Canada	-62	164	-295	317
36293	771	56003281	CETARTIODACTYLA	CERVIDAE	Alces	alces	Alces_alces	-133.3	59.7	Canada	-28	168	-227	376
36294	771	56003281	CETARTIODACTYLA	CERVIDAE	Alces	alces	Alces_alces	-127.13	65.26	Canada	-59	226	-307	324
36295	771	56003281	CETARTIODACTYLA	CERVIDAE	Alces	alces	Alces_alces	-133.21	58.71	Canada	4	172	-161	899
36296	771	56003281	CETARTIODACTYLA	CERVIDAE	Alces	alces	Alces_alces	-131.16	57.95	Canada	7	208	-184	414
36297	771	56003281	CETARTIODACTYLA	CERVIDAE	Alces	alces	Alces_alces	-128.7	60.06	Canada	-31	212	-308	440
36298	771	56003281	CETARTIODACTYLA	CERVIDAE	Alces	alces	Alces_alces	-127.68	55.35	Canada	35	217	-142	562
36299	771	56003281	CETARTIODACTYLA	CERVIDAE	Alces	alces	Alces_alces	-121.25	61.76	Canada	-35	233	-308	358
36300	771	56003281	CETARTIODACTYLA	CERVIDAE	Alces	alces	Alces_alces	-127.48	54.72	Canada	5	177	-153	623
36302	771	56003281	CETARTIODACTYLA	CERVIDAE	Alces	alces	Alces_alces	-126.9	54.61	Canada	27	210	-149	524
36303	771	56003281	CETARTIODACTYLA	CERVIDAE	Alces	alces	Alces_alces	-126.04	53.8	Canada	22	191	-147	458
36304	771	56003281	CETARTIODACTYLA	CERVIDAE	Alces	alces	Alces_alces	-117.91	59.87	Canada	-42	208	-299	398
36305	771	56003281	CETARTIODACTYLA	CERVIDAE	Alces	alces	Alces_alces	-120.64	56.09	Canada	17	221	-203	473
36306	771	56003281	CETARTIODACTYLA	CERVIDAE	Alces	alces	Alces_alces	-122.49	52.98	Canada	44	235	-146	551
36307	771	56003281	CETARTIODACTYLA	CERVIDAE	Alces	alces	Alces_alces	-121.26	53.26	Canada	19	201	-148	973
36308	771	56003281	CETARTIODACTYLA	CERVIDAE	Alces	alces	Alces_alces	-121.41	52.33	Canada	37	221	-139	657
36309	771	56003281	CETARTIODACTYLA	CERVIDAE	Alces	alces	Alces_alces	-117.45	55.07	Canada	13	223	-224	519
36310	771	56003281	CETARTIODACTYLA	CERVIDAE	Alces	alces	Alces_alces	-120.45	50.79	Canada	68	262	-97	327
36311	771	56003281	CETARTIODACTYLA	CERVIDAE	Alces	alces	Alces_alces	-117.54	53.41	Canada	20	214	-178	532
36312	771	56003281	CETARTIODACTYLA	CERVIDAE	Alces	alces	Alces_alces	-117.67	52.76	Canada	-21	157	-178	605
36313	771	56003281	CETARTIODACTYLA	CERVIDAE	Alces	alces	Alces_alces	-116.16	52.43	Canada	6	207	-195	582
36314	771	56003281	CETARTIODACTYLA	CERVIDAE	Alces	alces	Alces_alces	-116.48	51.39	Canada	-18	169	-184	687
36315	771	56003281	CETARTIODACTYLA	CERVIDAE	Alces	alces	Alces_alces	-115.69	51.17	Canada	-15	176	-191	611
36317	771	56003281	CETARTIODACTYLA	CERVIDAE	Alces	alces	Alces_alces	-112.84	53.59	Canada	19	229	-203	452
36318	771	56003281	CETARTIODACTYLA	CERVIDAE	Alces	alces	Alces_alces	-113.88	49.05	Canada	21	219	-145	619
36319	771	56003281	CETARTIODACTYLA	CERVIDAE	Alces	alces	Alces_alces	-101.08	54.33	Canada	-3	239	-265	464
36320	771	56003281	CETARTIODACTYLA	CERVIDAE	Alces	alces	Alces_alces	-100.21	50.8	Canada	8	240	-244	509
36321	771	56003281	CETARTIODACTYLA	CERVIDAE	Alces	alces	Alces_alces	-99.65	49.81	Canada	24	269	-243	452
36322	771	56003281	CETARTIODACTYLA	CERVIDAE	Alces	alces	Alces_alces	-97.14	49.88	Canada	21	257	-240	520
36323	771	56003281	CETARTIODACTYLA	CERVIDAE	Alces	alces	Alces_alces	-95.59	49.61	Canada	20	251	-238	545
36324	771	56003281	CETARTIODACTYLA	CERVIDAE	Alces	alces	Alces_alces	-93.5	51.46	Canada	-1	236	-268	628
36325	771	56003281	CETARTIODACTYLA	CERVIDAE	Alces	alces	Alces_alces	-93.81	51.05	Canada	3	242	-265	620
36326	771	56003281	CETARTIODACTYLA	CERVIDAE	Alces	alces	Alces_alces	-94.98	49.73	Canada	20	251	-234	583
36329	771	56003281	CETARTIODACTYLA	CERVIDAE	Alces	alces	Alces_alces	-94.41	49.95	Canada	22	252	-230	611
36332	771	56003281	CETARTIODACTYLA	CERVIDAE	Alces	alces	Alces_alces	-92.78	51.21	Canada	0	235	-259	669
36333	771	56003281	CETARTIODACTYLA	CERVIDAE	Alces	alces	Alces_alces	-93.21	50.63	Canada	11	243	-240	658
36334	771	56003281	CETARTIODACTYLA	CERVIDAE	Alces	alces	Alces_alces	-94.66	49.15	Canada	25	253	-234	608
36335	771	56003281	CETARTIODACTYLA	CERVIDAE	Alces	alces	Alces_alces	-94.08	49.6	Canada	24	248	-227	643
36343	771	56003281	CETARTIODACTYLA	CERVIDAE	Alces	alces	Alces_alces	-93.35	49.95	Canada	20	244	-229	668
36347	771	56003281	CETARTIODACTYLA	CERVIDAE	Alces	alces	Alces_alces	-88	54	Canada	-28	209	-290	583
36348	771	56003281	CETARTIODACTYLA	CERVIDAE	Alces	alces	Alces_alces	-91.75	50.18	Canada	8	241	-250	726
36351	771	56003281	CETARTIODACTYLA	CERVIDAE	Alces	alces	Alces_alces	-90.96	49.8	Canada	3	237	-258	776
36352	771	56003281	CETARTIODACTYLA	CERVIDAE	Alces	alces	Alces_alces	-91.3	49.25	Canada	10	242	-251	735
36353	771	56003281	CETARTIODACTYLA	CERVIDAE	Alces	alces	Alces_alces	-87.88	52.23	Canada	-13	221	-276	665
36354	771	56003281	CETARTIODACTYLA	CERVIDAE	Alces	alces	Alces_alces	-90.44	48.65	Canada	16	239	-231	727
36355	771	56003281	CETARTIODACTYLA	CERVIDAE	Alces	alces	Alces_alces	-89.87	48.83	Canada	9	238	-240	750
36356	771	56003281	CETARTIODACTYLA	CERVIDAE	Alces	alces	Alces_alces	-88.56	49.84	Canada	2	241	-264	737
36358	771	56003281	CETARTIODACTYLA	CERVIDAE	Alces	alces	Alces_alces	-88.26	49.01	Canada	16	236	-229	780
36359	771	56003281	CETARTIODACTYLA	CERVIDAE	Alces	alces	Alces_alces	-87.19	49.72	Canada	-3	226	-262	811
36368	771	56003281	CETARTIODACTYLA	CERVIDAE	Alces	alces	Alces_alces	-87.83	48.82	Canada	18	219	-211	791
36378	771	56003281	CETARTIODACTYLA	CERVIDAE	Alces	alces	Alces_alces	-86.53	49.77	Canada	-4	231	-272	809
36379	771	56003281	CETARTIODACTYLA	CERVIDAE	Alces	alces	Alces_alces	-87.1	48.78	Canada	16	201	-207	795
36380	771	56003281	CETARTIODACTYLA	CERVIDAE	Alces	alces	Alces_alces	-85.88	49.87	Canada	-2	236	-266	807
36381	771	56003281	CETARTIODACTYLA	CERVIDAE	Alces	alces	Alces_alces	-86.3	48.59	Canada	16	199	-206	825
36382	771	56003281	CETARTIODACTYLA	CERVIDAE	Alces	alces	Alces_alces	-85	49.9	Canada	1	238	-256	800
36384	771	56003281	CETARTIODACTYLA	CERVIDAE	Alces	alces	Alces_alces	-84.74	49.26	Canada	1	234	-249	753
36385	771	56003281	CETARTIODACTYLA	CERVIDAE	Alces	alces	Alces_alces	-81.66	52.2	Canada	-15	220	-280	585
36386	771	56003281	CETARTIODACTYLA	CERVIDAE	Alces	alces	Alces_alces	-83.76	49.76	Canada	1	239	-258	791
36388	771	56003281	CETARTIODACTYLA	CERVIDAE	Alces	alces	Alces_alces	-83.16	49.9	Canada	3	239	-256	813
36390	771	56003281	CETARTIODACTYLA	CERVIDAE	Alces	alces	Alces_alces	-83.91	48.99	Canada	4	237	-248	782
36391	771	56003281	CETARTIODACTYLA	CERVIDAE	Alces	alces	Alces_alces	-84.78	47.98	Canada	21	219	-206	963
36392	771	56003281	CETARTIODACTYLA	CERVIDAE	Alces	alces	Alces_alces	-84.08	48.33	Canada	13	235	-231	824
36393	771	56003281	CETARTIODACTYLA	CERVIDAE	Alces	alces	Alces_alces	-83.51	48.73	Canada	9	239	-244	778
36394	771	56003281	CETARTIODACTYLA	CERVIDAE	Alces	alces	Alces_alces	-82.16	49.9	Canada	9	239	-242	824
36395	771	56003281	CETARTIODACTYLA	CERVIDAE	Alces	alces	Alces_alces	-82.43	49.41	Canada	10	239	-243	823
36396	771	56003281	CETARTIODACTYLA	CERVIDAE	Alces	alces	Alces_alces	-83.55	48.15	Canada	12	235	-233	816
36397	771	56003281	CETARTIODACTYLA	CERVIDAE	Alces	alces	Alces_alces	-82.88	48.54	Canada	10	237	-242	763
36399	771	56003281	CETARTIODACTYLA	CERVIDAE	Alces	alces	Alces_alces	-83.68	47.71	Canada	14	231	-223	882
36404	771	56003281	CETARTIODACTYLA	CERVIDAE	Alces	alces	Alces_alces	-84.32	46.81	Canada	31	228	-171	986
36406	771	56003281	CETARTIODACTYLA	CERVIDAE	Alces	alces	Alces_alces	-83.1	47.84	Canada	14	237	-231	784
36411	771	56003281	CETARTIODACTYLA	CERVIDAE	Alces	alces	Alces_alces	-81.78	48.5	Canada	11	239	-242	806
36412	771	56003281	CETARTIODACTYLA	CERVIDAE	Alces	alces	Alces_alces	-81.96	48.06	Canada	12	236	-239	790
36413	771	56003281	CETARTIODACTYLA	CERVIDAE	Alces	alces	Alces_alces	-82.98	46.23	Canada	45	240	-153	869
36414	771	56003281	CETARTIODACTYLA	CERVIDAE	Alces	alces	Alces_alces	-82	47.16	Canada	23	236	-212	847
36415	771	56003281	CETARTIODACTYLA	CERVIDAE	Alces	alces	Alces_alces	-81.61	47.55	Canada	16	239	-232	818
36417	771	56003281	CETARTIODACTYLA	CERVIDAE	Alces	alces	Alces_alces	-80.85	47.8	Canada	15	239	-236	818
36418	771	56003281	CETARTIODACTYLA	CERVIDAE	Alces	alces	Alces_alces	-80.33	48.23	Canada	10	237	-244	819
36419	771	56003281	CETARTIODACTYLA	CERVIDAE	Alces	alces	Alces_alces	-81.65	46.15	Canada	44	240	-160	843
36420	771	56003281	CETARTIODACTYLA	CERVIDAE	Alces	alces	Alces_alces	-78.41	49.23	Canada	3	232	-246	875
36421	771	56003281	CETARTIODACTYLA	CERVIDAE	Alces	alces	Alces_alces	-79.81	46.76	Canada	35	242	-190	894
36422	771	56003281	CETARTIODACTYLA	CERVIDAE	Alces	alces	Alces_alces	-79.41	47.16	Canada	33	244	-199	877
36423	771	56003281	CETARTIODACTYLA	CERVIDAE	Alces	alces	Alces_alces	-79.4	45.46	Canada	47	247	-161	1020
36424	771	56003281	CETARTIODACTYLA	CERVIDAE	Alces	alces	Alces_alces	-78.86	45.77	Canada	35	241	-181	987
36429	771	56003281	CETARTIODACTYLA	CERVIDAE	Alces	alces	Alces_alces	-78.06	46.16	Canada	34	250	-196	890
36430	771	56003281	CETARTIODACTYLA	CERVIDAE	Alces	alces	Alces_alces	-78.41	45.78	Canada	34	242	-186	931
36433	771	56003281	CETARTIODACTYLA	CERVIDAE	Alces	alces	Alces_alces	-77.4	46	Canada	48	263	-176	837
36434	771	56003281	CETARTIODACTYLA	CERVIDAE	Alces	alces	Alces_alces	-77.73	45.63	Canada	40	248	-177	864
36436	771	56003281	CETARTIODACTYLA	CERVIDAE	Alces	alces	Alces_alces	-78.4	44.66	Canada	57	255	-143	851
36437	771	56003281	CETARTIODACTYLA	CERVIDAE	Alces	alces	Alces_alces	-75.7	45.41	Canada	58	262	-155	864
36438	771	56003281	CETARTIODACTYLA	CERVIDAE	Alces	alces	Alces_alces	-71.17	47.26	Canada	12	215	-196	1260
36439	771	56003281	CETARTIODACTYLA	CERVIDAE	Alces	alces	Alces_alces	-65.16	44.58	Canada	61	226	-94	1347
36440	771	56003281	CETARTIODACTYLA	CERVIDAE	Alces	alces	Alces_alces	-63.55	45.65	Canada	51	235	-122	1255
36443	771	56003281	CETARTIODACTYLA	CERVIDAE	Alces	alces	Alces_alces	-63.19	45.31	Canada	58	239	-114	1264
36445	771	56003281	CETARTIODACTYLA	CERVIDAE	Alces	alces	Alces_alces	-60.9	46.74	Canada	41	209	-112	1359
36449	771	56003281	CETARTIODACTYLA	CERVIDAE	Alces	alces	Alces_alces	-61.99	45.61	Canada	59	237	-106	1333
36451	771	56003281	CETARTIODACTYLA	CERVIDAE	Alces	alces	Alces_alces	-60.46	46.85	Canada	49	210	-96	1336
36452	771	56003281	CETARTIODACTYLA	CERVIDAE	Alces	alces	Alces_alces	-165.37	65.18	United States	-43	135	-211	378
36453	771	56003281	CETARTIODACTYLA	CERVIDAE	Alces	alces	Alces_alces	-165.4	64.65	United States	-37	136	-199	412
36454	771	56003281	CETARTIODACTYLA	CERVIDAE	Alces	alces	Alces_alces	-162.43	67.54	United States	-70	137	-252	219
36456	771	56003281	CETARTIODACTYLA	CERVIDAE	Alces	alces	Alces_alces	-164.78	64.96	United States	-47	134	-212	398
36458	771	56003281	CETARTIODACTYLA	CERVIDAE	Alces	alces	Alces_alces	-164	65	United States	-46	141	-213	396
36459	771	56003281	CETARTIODACTYLA	CERVIDAE	Alces	alces	Alces_alces	-163.6	64.73	United States	-38	151	-207	399
36460	771	56003281	CETARTIODACTYLA	CERVIDAE	Alces	alces	Alces_alces	-156.63	71.28	United States	-123	79	-313	117
36464	771	56003281	CETARTIODACTYLA	CERVIDAE	Alces	alces	Alces_alces	-157.94	65.61	United States	-59	173	-273	317
36467	771	56003281	CETARTIODACTYLA	CERVIDAE	Alces	alces	Alces_alces	-152.61	70.55	United States	-129	145	-386	128
36470	771	56003281	CETARTIODACTYLA	CERVIDAE	Alces	alces	Alces_alces	-157.5	65.51	United States	-59	177	-278	319
36491	771	56003281	CETARTIODACTYLA	CERVIDAE	Alces	alces	Alces_alces	-157.58	65	United States	-48	187	-270	338
36497	771	56003281	CETARTIODACTYLA	CERVIDAE	Alces	alces	Alces_alces	-157.03	65.46	United States	-54	186	-282	328
36509	771	56003281	CETARTIODACTYLA	CERVIDAE	Alces	alces	Alces_alces	-157.1	64.95	United States	-48	192	-277	343
36510	771	56003281	CETARTIODACTYLA	CERVIDAE	Alces	alces	Alces_alces	-156.53	65.45	United States	-55	189	-289	339
36519	771	56003281	CETARTIODACTYLA	CERVIDAE	Alces	alces	Alces_alces	-156.08	65.5	United States	-58	191	-297	353
36521	771	56003281	CETARTIODACTYLA	CERVIDAE	Alces	alces	Alces_alces	-152.13	69.35	United States	-123	171	-396	153
36522	771	56003281	CETARTIODACTYLA	CERVIDAE	Alces	alces	Alces_alces	-155.39	65.99	United States	-64	192	-309	361
36523	771	56003281	CETARTIODACTYLA	CERVIDAE	Alces	alces	Alces_alces	-150.92	70.14	United States	-118	164	-378	147
36524	771	56003281	CETARTIODACTYLA	CERVIDAE	Alces	alces	Alces_alces	-158.01	62.46	United States	-31	187	-237	456
36526	771	56003281	CETARTIODACTYLA	CERVIDAE	Alces	alces	Alces_alces	-155.6	62.96	United States	-34	202	-269	442
36527	771	56003281	CETARTIODACTYLA	CERVIDAE	Alces	alces	Alces_alces	-155	63.5	United States	-49	190	-282	418
36529	771	56003281	CETARTIODACTYLA	CERVIDAE	Alces	alces	Alces_alces	-158.8	59.33	United States	1	165	-141	607
36530	771	56003281	CETARTIODACTYLA	CERVIDAE	Alces	alces	Alces_alces	-153.07	62.21	United States	-58	148	-236	440
36531	771	56003281	CETARTIODACTYLA	CERVIDAE	Alces	alces	Alces_alces	-150.66	64.41	United States	-36	215	-271	415
36532	771	56003281	CETARTIODACTYLA	CERVIDAE	Alces	alces	Alces_alces	-149.5	65.5	United States	-68	197	-303	317
36533	771	56003281	CETARTIODACTYLA	CERVIDAE	Alces	alces	Alces_alces	-145.04	69.31	United States	-155	91	-366	150
36534	771	56003281	CETARTIODACTYLA	CERVIDAE	Alces	alces	Alces_alces	-148.05	66.26	United States	-49	222	-299	280
36535	771	56003281	CETARTIODACTYLA	CERVIDAE	Alces	alces	Alces_alces	-150.74	63.09	United States	-110	103	-264	494
36537	771	56003281	CETARTIODACTYLA	CERVIDAE	Alces	alces	Alces_alces	-149.24	64.38	United States	-37	214	-277	335
36540	771	56003281	CETARTIODACTYLA	CERVIDAE	Alces	alces	Alces_alces	-148.51	64.76	United States	-39	215	-276	297
36542	771	56003281	CETARTIODACTYLA	CERVIDAE	Alces	alces	Alces_alces	-147.75	65.5	United States	-53	207	-286	291
36548	771	56003281	CETARTIODACTYLA	CERVIDAE	Alces	alces	Alces_alces	-148.89	64.03	United States	-50	185	-254	353
36550	771	56003281	CETARTIODACTYLA	CERVIDAE	Alces	alces	Alces_alces	-148.04	64.85	United States	-40	214	-268	298
36576	771	56003281	CETARTIODACTYLA	CERVIDAE	Alces	alces	Alces_alces	-147.62	65.03	United States	-43	211	-279	312
36590	771	56003281	CETARTIODACTYLA	CERVIDAE	Alces	alces	Alces_alces	-150	62.5	United States	5	197	-170	694
36603	771	56003281	CETARTIODACTYLA	CERVIDAE	Alces	alces	Alces_alces	-147.07	65.21	United States	-54	204	-298	295
36604	771	56003281	CETARTIODACTYLA	CERVIDAE	Alces	alces	Alces_alces	-148.26	64	United States	-69	163	-267	329
36609	771	56003281	CETARTIODACTYLA	CERVIDAE	Alces	alces	Alces_alces	-147.78	64.25	United States	-37	205	-269	328
36611	771	56003281	CETARTIODACTYLA	CERVIDAE	Alces	alces	Alces_alces	-149.37	62.65	United States	-28	159	-183	559
36612	771	56003281	CETARTIODACTYLA	CERVIDAE	Alces	alces	Alces_alces	-147.34	64.65	United States	-32	214	-283	341
36623	771	56003281	CETARTIODACTYLA	CERVIDAE	Alces	alces	Alces_alces	-151.55	59.85	United States	18	162	-109	633
36624	771	56003281	CETARTIODACTYLA	CERVIDAE	Alces	alces	Alces_alces	-146.93	64.46	United States	-35	210	-282	342
36625	771	56003281	CETARTIODACTYLA	CERVIDAE	Alces	alces	Alces_alces	-147.24	64.08	United States	-47	194	-276	316
36626	771	56003281	CETARTIODACTYLA	CERVIDAE	Alces	alces	Alces_alces	-146.21	65	United States	-49	209	-295	288
36627	771	56003281	CETARTIODACTYLA	CERVIDAE	Alces	alces	Alces_alces	-150.94	60.22	United States	17	168	-128	577
36628	771	56003281	CETARTIODACTYLA	CERVIDAE	Alces	alces	Alces_alces	-149.9	61.21	United States	20	185	-145	416
36629	771	56003281	CETARTIODACTYLA	CERVIDAE	Alces	alces	Alces_alces	-149.44	61.58	United States	20	199	-142	429
36632	771	56003281	CETARTIODACTYLA	CERVIDAE	Alces	alces	Alces_alces	-150.33	60.41	United States	16	169	-118	676
36633	771	56003281	CETARTIODACTYLA	CERVIDAE	Alces	alces	Alces_alces	-146.38	64.27	United States	-34	210	-271	314
36634	771	56003281	CETARTIODACTYLA	CERVIDAE	Alces	alces	Alces_alces	-146.83	63.76	United States	-72	171	-289	274
36640	771	56003281	CETARTIODACTYLA	CERVIDAE	Alces	alces	Alces_alces	-145.49	64.65	United States	-51	211	-294	286
36641	771	56003281	CETARTIODACTYLA	CERVIDAE	Alces	alces	Alces_alces	-145.88	64.18	United States	-30	215	-263	312
36642	771	56003281	CETARTIODACTYLA	CERVIDAE	Alces	alces	Alces_alces	-149.33	60.73	United States	3	159	-120	920
36645	771	56003281	CETARTIODACTYLA	CERVIDAE	Alces	alces	Alces_alces	-145.88	63.67	United States	-38	203	-262	283
36651	771	56003281	CETARTIODACTYLA	CERVIDAE	Alces	alces	Alces_alces	-149.1	60.32	United States	5	145	-99	1166
36653	771	56003281	CETARTIODACTYLA	CERVIDAE	Alces	alces	Alces_alces	-144.53	64.81	United States	-63	211	-314	244
36654	771	56003281	CETARTIODACTYLA	CERVIDAE	Alces	alces	Alces_alces	-145.38	63.9	United States	-36	217	-273	336
36655	771	56003281	CETARTIODACTYLA	CERVIDAE	Alces	alces	Alces_alces	-145	64.25	United States	-46	217	-291	305
36657	771	56003281	CETARTIODACTYLA	CERVIDAE	Alces	alces	Alces_alces	-145.89	63.04	United States	-59	187	-285	251
36659	771	56003281	CETARTIODACTYLA	CERVIDAE	Alces	alces	Alces_alces	-143.44	65.3	United States	-68	213	-329	208
36660	771	56003281	CETARTIODACTYLA	CERVIDAE	Alces	alces	Alces_alces	-144.32	63.64	United States	-49	211	-287	274
36661	771	56003281	CETARTIODACTYLA	CERVIDAE	Alces	alces	Alces_alces	-142.8	64.2	United States	-76	204	-337	208
36663	771	56003281	CETARTIODACTYLA	CERVIDAE	Alces	alces	Alces_alces	-141.68	65.15	United States	-64	214	-324	243
36665	771	56003281	CETARTIODACTYLA	CERVIDAE	Alces	alces	Alces_alces	-142.16	64.53	United States	-71	209	-334	218
36671	771	56003281	CETARTIODACTYLA	CERVIDAE	Alces	alces	Alces_alces	-142.17	63.95	United States	-63	216	-336	217
36680	771	56003281	CETARTIODACTYLA	CERVIDAE	Alces	alces	Alces_alces	-142.46	63.46	United States	-66	210	-336	223
36683	771	56003281	CETARTIODACTYLA	CERVIDAE	Alces	alces	Alces_alces	-141.39	64.4	United States	-66	211	-330	245
36686	771	56003281	CETARTIODACTYLA	CERVIDAE	Alces	alces	Alces_alces	-141.32	63.39	United States	-70	203	-345	250
36687	771	56003281	CETARTIODACTYLA	CERVIDAE	Alces	alces	Alces_alces	-141.68	61.33	United States	-80	118	-256	790
36688	771	56003281	CETARTIODACTYLA	CERVIDAE	Alces	alces	Alces_alces	-139.37	59.53	United States	35	158	-87	2952
36691	771	56003281	CETARTIODACTYLA	CERVIDAE	Alces	alces	Alces_alces	-138.63	59.29	United States	32	163	-96	2375
36692	771	56003281	CETARTIODACTYLA	CERVIDAE	Alces	alces	Alces_alces	-133.73	56.66	United States	58	165	-36	2989
36693	771	56003281	CETARTIODACTYLA	CERVIDAE	Alces	alces	Alces_alces	-132.83	56.66	United States	51	169	-53	2141
36694	771	56003281	CETARTIODACTYLA	CERVIDAE	Alces	alces	Alces_alces	-123.35	47.4	United States	74	210	-15	2536
36695	771	56003281	CETARTIODACTYLA	CERVIDAE	Alces	alces	Alces_alces	-114.05	46.13	United States	43	263	-121	418
36697	771	56003281	CETARTIODACTYLA	CERVIDAE	Alces	alces	Alces_alces	-111.78	44.63	United States	11	236	-175	528
36698	771	56003281	CETARTIODACTYLA	CERVIDAE	Alces	alces	Alces_alces	-110.61	44.48	United States	-7	215	-191	630
36699	771	56003281	CETARTIODACTYLA	CERVIDAE	Alces	alces	Alces_alces	-110.76	43.84	United States	-4	219	-186	660
36706	771	56003281	CETARTIODACTYLA	CERVIDAE	Alces	alces	Alces_alces	-110.08	44.1	United States	-10	203	-177	580
36707	771	56003281	CETARTIODACTYLA	CERVIDAE	Alces	alces	Alces_alces	-110.78	43.28	United States	18	250	-168	493
36709	771	56003281	CETARTIODACTYLA	CERVIDAE	Alces	alces	Alces_alces	-110.02	43.24	United States	-3	215	-174	444
36710	771	56003281	CETARTIODACTYLA	CERVIDAE	Alces	alces	Alces_alces	-107.5	43	United States	59	291	-134	243
36711	771	56003281	CETARTIODACTYLA	CERVIDAE	Alces	alces	Alces_alces	-99.95	47.97	United States	45	288	-200	427
36712	771	56003281	CETARTIODACTYLA	CERVIDAE	Alces	alces	Alces_alces	-89.19	47.89	United States	34	246	-189	740
36718	771	56003281	CETARTIODACTYLA	CERVIDAE	Alces	alces	Alces_alces	-88.69	48.09	United States	30	239	-193	759
36725	771	56003281	CETARTIODACTYLA	CERVIDAE	Alces	alces	Alces_alces	-88.11	47.37	United States	37	237	-163	816
36726	771	56003281	CETARTIODACTYLA	CERVIDAE	Alces	alces	Alces_alces	-86.49	46.42	United States	47	243	-137	846
36727	771	56003281	CETARTIODACTYLA	CERVIDAE	Alces	alces	Alces_alces	-87.06	45.74	United States	55	246	-137	755
36729	771	56003281	CETARTIODACTYLA	CERVIDAE	Alces	alces	Alces_alces	-84.57	46.4	United States	45	243	-148	863
36731	771	56003281	CETARTIODACTYLA	CERVIDAE	Alces	alces	Alces_alces	-83.95	45.98	United States	53	252	-145	770
36732	771	56003281	CETARTIODACTYLA	CERVIDAE	Alces	alces	Alces_alces	-84.26	45.57	United States	59	264	-136	765
36733	771	56003281	CETARTIODACTYLA	CERVIDAE	Alces	alces	Alces_alces	-83.36	42.8	United States	85	282	-98	781
36734	771	56003281	CETARTIODACTYLA	CERVIDAE	Alces	alces	Alces_alces	-83.08	40.16	United States	105	293	-80	954
36735	771	56003281	CETARTIODACTYLA	CERVIDAE	Alces	alces	Alces_alces	-75.44	44.55	United States	65	265	-142	897
36736	771	56003281	CETARTIODACTYLA	CERVIDAE	Alces	alces	Alces_alces	-75.86	43.52	United States	64	253	-127	1249
36737	771	56003281	CETARTIODACTYLA	CERVIDAE	Alces	alces	Alces_alces	-76.07	42.99	United States	74	264	-105	1061
36738	771	56003281	CETARTIODACTYLA	CERVIDAE	Alces	alces	Alces_alces	-75.19	43.66	United States	57	252	-145	1256
36739	771	56003281	CETARTIODACTYLA	CERVIDAE	Alces	alces	Alces_alces	-74.07	44.72	United States	44	243	-159	1020
36740	771	56003281	CETARTIODACTYLA	CERVIDAE	Alces	alces	Alces_alces	-74.6	44.11	United States	45	242	-160	1110
36743	771	56003281	CETARTIODACTYLA	CERVIDAE	Alces	alces	Alces_alces	-73.42	43.6	United States	74	282	-133	985
36744	771	56003281	CETARTIODACTYLA	CERVIDAE	Alces	alces	Alces_alces	-68.94	46	United States	23	229	-191	1142
36745	771	56003281	CETARTIODACTYLA	CERVIDAE	Alces	alces	Alces_alces	-72.68	41.76	United States	96	287	-85	1196
36747	771	56003281	CETARTIODACTYLA	CERVIDAE	Alces	alces	Alces_alces	-71.42	42.58	United States	88	281	-100	1109
121712	248	39960	PRIMATES	ATELIDAE	Alouatta	palliata	Alouatta_palliata	-89.11	17.35	Belize	249	317	172	1457
121713	248	39960	PRIMATES	ATELIDAE	Alouatta	palliata	Alouatta_palliata	-88.66	16.87	Belize	238	299	171	2355
121714	248	39960	PRIMATES	ATELIDAE	Alouatta	palliata	Alouatta_palliata	-85.65	10.58	Costa Rica	262	341	194	1583
121724	248	39960	PRIMATES	ATELIDAE	Alouatta	palliata	Alouatta_palliata	-84.84	11.01	Costa Rica	262	330	202	1842
121730	248	39960	PRIMATES	ATELIDAE	Alouatta	palliata	Alouatta_palliata	-85.21	10.45	Costa Rica	266	342	202	1667
121738	248	39960	PRIMATES	ATELIDAE	Alouatta	palliata	Alouatta_palliata	-85.53	9.88	Costa Rica	258	341	189	2026
121742	248	39960	PRIMATES	ATELIDAE	Alouatta	palliata	Alouatta_palliata	-84.75	10.48	Costa Rica	215	282	156	3695
121751	248	39960	PRIMATES	ATELIDAE	Alouatta	palliata	Alouatta_palliata	-84.11	10.37	Costa Rica	255	317	201	4036
121757	248	39960	PRIMATES	ATELIDAE	Alouatta	palliata	Alouatta_palliata	-83.53	10.59	Costa Rica	262	318	212	4938
121766	248	39960	PRIMATES	ATELIDAE	Alouatta	palliata	Alouatta_palliata	-84.15	9.4	Costa Rica	261	334	195	3669
121769	248	39960	PRIMATES	ATELIDAE	Alouatta	palliata	Alouatta_palliata	-83.75	9.74	Costa Rica	183	244	126	3958
121771	248	39960	PRIMATES	ATELIDAE	Alouatta	palliata	Alouatta_palliata	-83.66	9.08	Costa Rica	241	318	172	2770
121772	248	39960	PRIMATES	ATELIDAE	Alouatta	palliata	Alouatta_palliata	-83.18	9.01	Costa Rica	246	322	180	2943
121774	248	39960	PRIMATES	ATELIDAE	Alouatta	palliata	Alouatta_palliata	-83.58	8.48	Costa Rica	254	331	187	3992
121776	248	39960	PRIMATES	ATELIDAE	Alouatta	palliata	Alouatta_palliata	-90	15	Guatemala	241	323	164	924
121777	248	39960	PRIMATES	ATELIDAE	Alouatta	palliata	Alouatta_palliata	-88.03	15.5	Honduras	252	333	177	1477
121779	248	39960	PRIMATES	ATELIDAE	Alouatta	palliata	Alouatta_palliata	-87.62	15	Honduras	223	313	142	1808
121780	248	39960	PRIMATES	ATELIDAE	Alouatta	palliata	Alouatta_palliata	-85.76	14.8	Honduras	243	325	164	1432
121781	248	39960	PRIMATES	ATELIDAE	Alouatta	palliata	Alouatta_palliata	-95.07	18.61	Mexico	236	312	163	3084
121783	248	39960	PRIMATES	ATELIDAE	Alouatta	palliata	Alouatta_palliata	-95.13	17.73	Mexico	252	351	164	1644
121784	248	39960	PRIMATES	ATELIDAE	Alouatta	palliata	Alouatta_palliata	-94.62	18.05	Mexico	260	343	184	2402
121790	248	39960	PRIMATES	ATELIDAE	Alouatta	palliata	Alouatta_palliata	-94.68	17.55	Mexico	256	350	172	2520
121794	248	39960	PRIMATES	ATELIDAE	Alouatta	palliata	Alouatta_palliata	-94.74	17.09	Mexico	248	335	167	3004
121795	248	39960	PRIMATES	ATELIDAE	Alouatta	palliata	Alouatta_palliata	-93.37	17.99	Mexico	262	350	178	2265
121798	248	39960	PRIMATES	ATELIDAE	Alouatta	palliata	Alouatta_palliata	-92.64	18.53	Mexico	259	331	185	1567
121799	248	39960	PRIMATES	ATELIDAE	Alouatta	palliata	Alouatta_palliata	-93.83	17.02	Mexico	247	334	161	2072
121801	248	39960	PRIMATES	ATELIDAE	Alouatta	palliata	Alouatta_palliata	-92.86	17.85	Mexico	268	356	183	2082
121810	248	39960	PRIMATES	ATELIDAE	Alouatta	palliata	Alouatta_palliata	-92.41	17.82	Mexico	267	352	186	2565
121811	248	39960	PRIMATES	ATELIDAE	Alouatta	palliata	Alouatta_palliata	-92.75	17.31	Mexico	228	313	141	2285
121812	248	39960	PRIMATES	ATELIDAE	Alouatta	palliata	Alouatta_palliata	-90.72	19.34	Mexico	258	345	168	1201
121813	248	39960	PRIMATES	ATELIDAE	Alouatta	palliata	Alouatta_palliata	-93.1	16.72	Mexico	232	329	134	1052
121816	248	39960	PRIMATES	ATELIDAE	Alouatta	palliata	Alouatta_palliata	-89	20.59	Mexico	262	359	160	1145
121817	248	39960	PRIMATES	ATELIDAE	Alouatta	palliata	Alouatta_palliata	-92.04	17.48	Mexico	255	343	169	2696
121818	248	39960	PRIMATES	ATELIDAE	Alouatta	palliata	Alouatta_palliata	-90.5	18.94	Mexico	260	358	158	1330
121821	248	39960	PRIMATES	ATELIDAE	Alouatta	palliata	Alouatta_palliata	-88.52	20.84	Mexico	258	350	159	1195
121823	248	39960	PRIMATES	ATELIDAE	Alouatta	palliata	Alouatta_palliata	-88.92	20.12	Mexico	259	356	161	1142
121824	248	39960	PRIMATES	ATELIDAE	Alouatta	palliata	Alouatta_palliata	-91.28	17.39	Mexico	263	352	179	2041
121825	248	39960	PRIMATES	ATELIDAE	Alouatta	palliata	Alouatta_palliata	-92.79	15.71	Mexico	214	305	114	2161
121826	248	39960	PRIMATES	ATELIDAE	Alouatta	palliata	Alouatta_palliata	-91.45	16.83	Mexico	217	302	133	2870
121828	248	39960	PRIMATES	ATELIDAE	Alouatta	palliata	Alouatta_palliata	-91.27	16.21	Mexico	252	337	168	2759
121830	248	39960	PRIMATES	ATELIDAE	Alouatta	palliata	Alouatta_palliata	-85.97	13.06	Nicaragua	192	260	122	1745
121834	248	39960	PRIMATES	ATELIDAE	Alouatta	palliata	Alouatta_palliata	-85.72	12.68	Nicaragua	234	306	164	1389
121835	248	39960	PRIMATES	ATELIDAE	Alouatta	palliata	Alouatta_palliata	-86.26	11.88	Nicaragua	237	311	172	1439
121843	248	39960	PRIMATES	ATELIDAE	Alouatta	palliata	Alouatta_palliata	-85.67	11.55	Nicaragua	268	341	204	1408
121850	248	39960	PRIMATES	ATELIDAE	Alouatta	palliata	Alouatta_palliata	-83.99	12.26	Nicaragua	251	305	198	3908
121852	67	914	PRIMATES	ATELIDAE	Alouatta	pigra	Alouatta_pigra	-88.56	18.08	Belize	251	323	176	1528
121853	67	914	PRIMATES	ATELIDAE	Alouatta	pigra	Alouatta_pigra	-89.03	17.55	Belize	250	320	172	1437
121858	67	914	PRIMATES	ATELIDAE	Alouatta	pigra	Alouatta_pigra	-89.05	17.1	Belize	247	312	172	1448
121861	67	914	PRIMATES	ATELIDAE	Alouatta	pigra	Alouatta_pigra	-88.4	17.56	Belize	252	312	183	2035
121862	67	914	PRIMATES	ATELIDAE	Alouatta	pigra	Alouatta_pigra	-89.13	16.38	Belize	222	282	160	2533
121864	67	914	PRIMATES	ATELIDAE	Alouatta	pigra	Alouatta_pigra	-88.74	16.62	Belize	241	298	179	2251
121866	67	914	PRIMATES	ATELIDAE	Alouatta	pigra	Alouatta_pigra	-92.63	18.4	Guatemala	260	335	184	1723
121867	67	914	PRIMATES	ATELIDAE	Alouatta	pigra	Alouatta_pigra	-90.89	17.6	Guatemala	263	350	178	1680
121869	67	914	PRIMATES	ATELIDAE	Alouatta	pigra	Alouatta_pigra	-90.4	17.6	Guatemala	259	339	177	1514
121870	67	914	PRIMATES	ATELIDAE	Alouatta	pigra	Alouatta_pigra	-90.93	16.89	Guatemala	257	340	177	2086
121873	67	914	PRIMATES	ATELIDAE	Alouatta	pigra	Alouatta_pigra	-91.47	15.83	Guatemala	153	234	71	1846
121874	67	914	PRIMATES	ATELIDAE	Alouatta	pigra	Alouatta_pigra	-90.35	16.86	Guatemala	252	327	179	1824
121875	67	914	PRIMATES	ATELIDAE	Alouatta	pigra	Alouatta_pigra	-89.62	17.49	Guatemala	258	330	178	1237
121884	67	914	PRIMATES	ATELIDAE	Alouatta	pigra	Alouatta_pigra	-90.21	16.03	Guatemala	251	321	178	2553
121886	67	914	PRIMATES	ATELIDAE	Alouatta	pigra	Alouatta_pigra	-90.37	15.47	Guatemala	178	242	103	2115
121887	67	914	PRIMATES	ATELIDAE	Alouatta	pigra	Alouatta_pigra	-89.84	15.08	Guatemala	162	225	97	2243
121889	67	914	PRIMATES	ATELIDAE	Alouatta	pigra	Alouatta_pigra	-93.79	17.21	Mexico	249	337	164	2731
121890	67	914	PRIMATES	ATELIDAE	Alouatta	pigra	Alouatta_pigra	-94.04	16.8	Mexico	214	294	130	1179
121891	67	914	PRIMATES	ATELIDAE	Alouatta	pigra	Alouatta_pigra	-92.59	17.75	Mexico	262	347	181	2479
121895	67	914	PRIMATES	ATELIDAE	Alouatta	pigra	Alouatta_pigra	-90.72	19.34	Mexico	258	345	168	1201
121896	67	914	PRIMATES	ATELIDAE	Alouatta	pigra	Alouatta_pigra	-88.48	21.47	Mexico	256	337	165	876
121898	67	914	PRIMATES	ATELIDAE	Alouatta	pigra	Alouatta_pigra	-93.09	16.72	Mexico	232	329	134	1052
121901	67	914	PRIMATES	ATELIDAE	Alouatta	pigra	Alouatta_pigra	-89	20.59	Mexico	262	359	160	1145
121902	67	914	PRIMATES	ATELIDAE	Alouatta	pigra	Alouatta_pigra	-92.07	17.48	Mexico	255	343	169	2696
121908	67	914	PRIMATES	ATELIDAE	Alouatta	pigra	Alouatta_pigra	-90.5	18.94	Mexico	260	358	158	1330
121910	67	914	PRIMATES	ATELIDAE	Alouatta	pigra	Alouatta_pigra	-88.52	20.84	Mexico	258	350	159	1195
121913	67	914	PRIMATES	ATELIDAE	Alouatta	pigra	Alouatta_pigra	-91.46	17.7	Mexico	265	353	179	1966
121914	67	914	PRIMATES	ATELIDAE	Alouatta	pigra	Alouatta_pigra	-88.92	20.12	Mexico	259	356	161	1142
121915	67	914	PRIMATES	ATELIDAE	Alouatta	pigra	Alouatta_pigra	-92.06	16.96	Mexico	213	298	125	1979
121919	67	914	PRIMATES	ATELIDAE	Alouatta	pigra	Alouatta_pigra	-90.11	18.44	Mexico	254	347	156	1201
121920	67	914	PRIMATES	ATELIDAE	Alouatta	pigra	Alouatta_pigra	-91.43	16.8	Mexico	217	302	133	2870
121922	67	914	PRIMATES	ATELIDAE	Alouatta	pigra	Alouatta_pigra	-87.28	20.86	Mexico	254	328	171	1222
121931	67	914	PRIMATES	ATELIDAE	Alouatta	pigra	Alouatta_pigra	-89.72	18.08	Mexico	250	334	158	1226
121935	67	914	PRIMATES	ATELIDAE	Alouatta	pigra	Alouatta_pigra	-87.46	20.19	Mexico	258	331	177	1214
121936	67	914	PRIMATES	ATELIDAE	Alouatta	pigra	Alouatta_pigra	-88.04	19.57	Mexico	259	338	169	1270
121937	67	914	PRIMATES	ATELIDAE	Alouatta	pigra	Alouatta_pigra	-90.91	16.4	Mexico	253	335	173	2352
261545	521	42399	RODENTIA	SCIURIDAE	Ammospermophilus	harrisii	Ammospermophilus_harrisii	-113.79	31.62	Mexico	216	368	64	72
261549	521	42399	RODENTIA	SCIURIDAE	Ammospermophilus	harrisii	Ammospermophilus_harrisii	-113.39	31.83	Mexico	210	367	57	135
261555	521	42399	RODENTIA	SCIURIDAE	Ammospermophilus	harrisii	Ammospermophilus_harrisii	-112.77	30.33	Mexico	211	368	49	121
261557	521	42399	RODENTIA	SCIURIDAE	Ammospermophilus	harrisii	Ammospermophilus_harrisii	-111.31	31.24	Mexico	175	350	6	432
261558	521	42399	RODENTIA	SCIURIDAE	Ammospermophilus	harrisii	Ammospermophilus_harrisii	-110.99	30.61	Mexico	193	364	27	438
261559	521	42399	RODENTIA	SCIURIDAE	Ammospermophilus	harrisii	Ammospermophilus_harrisii	-112.28	29.17	Mexico	224	373	71	139
261566	521	42399	RODENTIA	SCIURIDAE	Ammospermophilus	harrisii	Ammospermophilus_harrisii	-111.96	28.84	Mexico	236	379	84	141
261571	521	42399	RODENTIA	SCIURIDAE	Ammospermophilus	harrisii	Ammospermophilus_harrisii	-111.4	28.41	Mexico	244	374	101	186
261572	521	42399	RODENTIA	SCIURIDAE	Ammospermophilus	harrisii	Ammospermophilus_harrisii	-110.58	28.61	Mexico	238	371	91	392
261573	521	42399	RODENTIA	SCIURIDAE	Ammospermophilus	harrisii	Ammospermophilus_harrisii	-111.13	27.99	Mexico	246	362	116	192
261574	521	42399	RODENTIA	SCIURIDAE	Ammospermophilus	harrisii	Ammospermophilus_harrisii	-109.63	26.91	Mexico	241	374	83	315
261575	521	42399	RODENTIA	SCIURIDAE	Ammospermophilus	harrisii	Ammospermophilus_harrisii	-114.37	35.58	United States	177	370	17	166
261583	521	42399	RODENTIA	SCIURIDAE	Ammospermophilus	harrisii	Ammospermophilus_harrisii	-114.4	35.02	United States	188	379	26	168
261587	521	42399	RODENTIA	SCIURIDAE	Ammospermophilus	harrisii	Ammospermophilus_harrisii	-113.97	35.33	United States	159	354	-4	167
261597	521	42399	RODENTIA	SCIURIDAE	Ammospermophilus	harrisii	Ammospermophilus_harrisii	-114.36	34.46	United States	221	414	48	135
261600	521	42399	RODENTIA	SCIURIDAE	Ammospermophilus	harrisii	Ammospermophilus_harrisii	-113.74	34.68	United States	158	352	-4	282
261602	521	42399	RODENTIA	SCIURIDAE	Ammospermophilus	harrisii	Ammospermophilus_harrisii	-114.49	33.65	United States	218	412	39	117
261609	521	42399	RODENTIA	SCIURIDAE	Ammospermophilus	harrisii	Ammospermophilus_harrisii	-114.67	33.17	United States	225	417	47	79
261611	521	42399	RODENTIA	SCIURIDAE	Ammospermophilus	harrisii	Ammospermophilus_harrisii	-113.34	34.47	United States	173	372	1	303
261613	521	42399	RODENTIA	SCIURIDAE	Ammospermophilus	harrisii	Ammospermophilus_harrisii	-113.54	33.95	United States	189	386	16	248
261618	521	42399	RODENTIA	SCIURIDAE	Ammospermophilus	harrisii	Ammospermophilus_harrisii	-113.85	33.5	United States	204	387	46	210
261619	521	42399	RODENTIA	SCIURIDAE	Ammospermophilus	harrisii	Ammospermophilus_harrisii	-114.62	32.72	United States	231	417	59	76
261622	521	42399	RODENTIA	SCIURIDAE	Ammospermophilus	harrisii	Ammospermophilus_harrisii	-114.17	33.04	United States	221	405	56	129
261623	521	42399	RODENTIA	SCIURIDAE	Ammospermophilus	harrisii	Ammospermophilus_harrisii	-112.68	34.47	United States	140	337	-31	431
261624	521	42399	RODENTIA	SCIURIDAE	Ammospermophilus	harrisii	Ammospermophilus_harrisii	-113	34.1	United States	178	380	-2	301
261630	521	42399	RODENTIA	SCIURIDAE	Ammospermophilus	harrisii	Ammospermophilus_harrisii	-112.11	34.74	United States	140	339	-31	459
261637	521	42399	RODENTIA	SCIURIDAE	Ammospermophilus	harrisii	Ammospermophilus_harrisii	-114.14	32.38	United States	221	394	62	116
261650	521	42399	RODENTIA	SCIURIDAE	Ammospermophilus	harrisii	Ammospermophilus_harrisii	-113.54	32.79	United States	233	411	64	113
261651	521	42399	RODENTIA	SCIURIDAE	Ammospermophilus	harrisii	Ammospermophilus_harrisii	-112.89	33.26	United States	217	410	35	169
261653	521	42399	RODENTIA	SCIURIDAE	Ammospermophilus	harrisii	Ammospermophilus_harrisii	-112.49	33.58	United States	211	405	32	198
261661	521	42399	RODENTIA	SCIURIDAE	Ammospermophilus	harrisii	Ammospermophilus_harrisii	-111.5	34.5	United States	125	320	-39	616
261665	521	42399	RODENTIA	SCIURIDAE	Ammospermophilus	harrisii	Ammospermophilus_harrisii	-113.55	32.26	United States	220	387	64	129
261667	521	42399	RODENTIA	SCIURIDAE	Ammospermophilus	harrisii	Ammospermophilus_harrisii	-111.95	33.83	United States	199	390	31	356
261681	521	42399	RODENTIA	SCIURIDAE	Ammospermophilus	harrisii	Ammospermophilus_harrisii	-112.8	32.73	United States	222	406	47	164
261684	521	42399	RODENTIA	SCIURIDAE	Ammospermophilus	harrisii	Ammospermophilus_harrisii	-112.07	33.34	United States	213	406	34	215
261690	521	42399	RODENTIA	SCIURIDAE	Ammospermophilus	harrisii	Ammospermophilus_harrisii	-112.95	32.17	United States	218	390	61	203
261693	521	42399	RODENTIA	SCIURIDAE	Ammospermophilus	harrisii	Ammospermophilus_harrisii	-111.25	33.75	United States	177	371	5	486
261704	521	42399	RODENTIA	SCIURIDAE	Ammospermophilus	harrisii	Ammospermophilus_harrisii	-111.71	32.82	United States	211	409	23	244
261705	521	42399	RODENTIA	SCIURIDAE	Ammospermophilus	harrisii	Ammospermophilus_harrisii	-111.31	33.21	United States	202	386	34	436
261720	521	42399	RODENTIA	SCIURIDAE	Ammospermophilus	harrisii	Ammospermophilus_harrisii	-110.68	33.56	United States	152	338	-13	506
261723	521	42399	RODENTIA	SCIURIDAE	Ammospermophilus	harrisii	Ammospermophilus_harrisii	-110.87	33.08	United States	196	379	25	426
261725	521	42399	RODENTIA	SCIURIDAE	Ammospermophilus	harrisii	Ammospermophilus_harrisii	-111.52	32.21	United States	202	389	20	300
261727	521	42399	RODENTIA	SCIURIDAE	Ammospermophilus	harrisii	Ammospermophilus_harrisii	-110	33.66	United States	120	311	-51	519
261728	521	42399	RODENTIA	SCIURIDAE	Ammospermophilus	harrisii	Ammospermophilus_harrisii	-111.78	31.78	United States	191	371	17	343
261732	521	42399	RODENTIA	SCIURIDAE	Ammospermophilus	harrisii	Ammospermophilus_harrisii	-110.89	32.58	United States	185	360	24	440
261750	521	42399	RODENTIA	SCIURIDAE	Ammospermophilus	harrisii	Ammospermophilus_harrisii	-111.07	32.16	United States	196	370	24	333
261755	521	42399	RODENTIA	SCIURIDAE	Ammospermophilus	harrisii	Ammospermophilus_harrisii	-110.33	32.84	United States	144	325	-20	470
261784	521	42399	RODENTIA	SCIURIDAE	Ammospermophilus	harrisii	Ammospermophilus_harrisii	-110.58	32.22	United States	153	321	-1	497
261794	521	42399	RODENTIA	SCIURIDAE	Ammospermophilus	harrisii	Ammospermophilus_harrisii	-110.92	31.71	United States	164	334	3	480
261801	521	42399	RODENTIA	SCIURIDAE	Ammospermophilus	harrisii	Ammospermophilus_harrisii	-109.82	32.68	United States	164	357	-20	307
261811	521	42399	RODENTIA	SCIURIDAE	Ammospermophilus	harrisii	Ammospermophilus_harrisii	-109.27	32.92	United States	156	357	-36	352
261814	521	42399	RODENTIA	SCIURIDAE	Ammospermophilus	harrisii	Ammospermophilus_harrisii	-110	32	United States	159	337	-6	371
261816	521	42399	RODENTIA	SCIURIDAE	Ammospermophilus	harrisii	Ammospermophilus_harrisii	-109.48	32.23	United States	164	354	-17	314
261818	521	42399	RODENTIA	SCIURIDAE	Ammospermophilus	harrisii	Ammospermophilus_harrisii	-108.74	32.68	United States	141	339	-48	360
261825	521	42399	RODENTIA	SCIURIDAE	Ammospermophilus	harrisii	Ammospermophilus_harrisii	-109.04	32.06	United States	160	354	-26	304
261843	521	42399	RODENTIA	SCIURIDAE	Ammospermophilus	harrisii	Ammospermophilus_harrisii	-106.41	34.42	United States	113	313	-73	331
261847	521	42399	RODENTIA	SCIURIDAE	Ammospermophilus	harrisii	Ammospermophilus_harrisii	-109.27	31.33	United States	173	365	-19	303
261849	521	42399	RODENTIA	SCIURIDAE	Ammospermophilus	harrisii	Ammospermophilus_harrisii	-108.73	31.7	United States	147	338	-35	342
261856	521	42399	RODENTIA	SCIURIDAE	Ammospermophilus	harrisii	Ammospermophilus_harrisii	-107.03	32.09	United States	157	347	-31	244
261857	521	42399	RODENTIA	SCIURIDAE	Ammospermophilus	harrisii	Ammospermophilus_harrisii	-98.11	37.64	United States	136	345	-69	734
261858	522	42451	RODENTIA	SCIURIDAE	Ammospermophilus	interpres	Ammospermophilus_interpres	-104.33	29.08	Mexico	178	334	5	343
261862	522	42451	RODENTIA	SCIURIDAE	Ammospermophilus	interpres	Ammospermophilus_interpres	-102.9	29.08	Mexico	210	363	26	260
261864	522	42451	RODENTIA	SCIURIDAE	Ammospermophilus	interpres	Ammospermophilus_interpres	-103.58	25.53	Mexico	209	355	44	248
261866	522	42451	RODENTIA	SCIURIDAE	Ammospermophilus	interpres	Ammospermophilus_interpres	-102.06	26.98	Mexico	212	353	44	224
261872	522	42451	RODENTIA	SCIURIDAE	Ammospermophilus	interpres	Ammospermophilus_interpres	-102.3	26.39	Mexico	187	319	37	287
261873	522	42451	RODENTIA	SCIURIDAE	Ammospermophilus	interpres	Ammospermophilus_interpres	-102.41	25.53	Mexico	209	341	57	243
261874	522	42451	RODENTIA	SCIURIDAE	Ammospermophilus	interpres	Ammospermophilus_interpres	-101.42	25.57	Mexico	203	334	54	301
261875	522	42451	RODENTIA	SCIURIDAE	Ammospermophilus	interpres	Ammospermophilus_interpres	-106.57	35.32	United States	129	336	-59	242
261900	522	42451	RODENTIA	SCIURIDAE	Ammospermophilus	interpres	Ammospermophilus_interpres	-106.84	34.39	United States	129	338	-74	226
261906	522	42451	RODENTIA	SCIURIDAE	Ammospermophilus	interpres	Ammospermophilus_interpres	-108.93	31.94	United States	149	340	-34	343
261909	522	42451	RODENTIA	SCIURIDAE	Ammospermophilus	interpres	Ammospermophilus_interpres	-106.48	33.93	United States	130	328	-61	287
261911	522	42451	RODENTIA	SCIURIDAE	Ammospermophilus	interpres	Ammospermophilus_interpres	-106.76	33.23	United States	121	303	-54	350
261913	522	42451	RODENTIA	SCIURIDAE	Ammospermophilus	interpres	Ammospermophilus_interpres	-106.04	33.78	United States	127	321	-59	324
261928	522	42451	RODENTIA	SCIURIDAE	Ammospermophilus	interpres	Ammospermophilus_interpres	-106.73	32.39	United States	152	342	-41	253
261938	522	42451	RODENTIA	SCIURIDAE	Ammospermophilus	interpres	Ammospermophilus_interpres	-105.38	33.5	United States	113	288	-59	384
261941	522	42451	RODENTIA	SCIURIDAE	Ammospermophilus	interpres	Ammospermophilus_interpres	-106.49	31.88	United States	167	347	-14	232
261943	522	42451	RODENTIA	SCIURIDAE	Ammospermophilus	interpres	Ammospermophilus_interpres	-105	33	United States	135	309	-47	347
261944	522	42451	RODENTIA	SCIURIDAE	Ammospermophilus	interpres	Ammospermophilus_interpres	-104.88	32.14	United States	142	310	-28	230
261953	522	42451	RODENTIA	SCIURIDAE	Ammospermophilus	interpres	Ammospermophilus_interpres	-104.43	32.17	United States	164	336	-12	326
261955	522	42451	RODENTIA	SCIURIDAE	Ammospermophilus	interpres	Ammospermophilus_interpres	-105.32	31.05	United States	160	340	-31	269
261956	522	42451	RODENTIA	SCIURIDAE	Ammospermophilus	interpres	Ammospermophilus_interpres	-104.2	31.18	United States	170	346	-16	299
261957	522	42451	RODENTIA	SCIURIDAE	Ammospermophilus	interpres	Ammospermophilus_interpres	-104.65	30.53	United States	165	339	-21	323
261958	522	42451	RODENTIA	SCIURIDAE	Ammospermophilus	interpres	Ammospermophilus_interpres	-103.5	31.4	United States	183	368	-16	285
261961	522	42451	RODENTIA	SCIURIDAE	Ammospermophilus	interpres	Ammospermophilus_interpres	-104.47	29.98	United States	166	330	-12	335
261964	522	42451	RODENTIA	SCIURIDAE	Ammospermophilus	interpres	Ammospermophilus_interpres	-103.72	30.31	United States	154	313	-16	374
261968	522	42451	RODENTIA	SCIURIDAE	Ammospermophilus	interpres	Ammospermophilus_interpres	-103.25	30.5	United States	157	313	-15	420
261974	522	42451	RODENTIA	SCIURIDAE	Ammospermophilus	interpres	Ammospermophilus_interpres	-103.66	29.66	United States	190	355	3	335
261979	522	42451	RODENTIA	SCIURIDAE	Ammospermophilus	interpres	Ammospermophilus_interpres	-103.07	29.64	United States	195	354	8	328
261989	522	42451	RODENTIA	SCIURIDAE	Ammospermophilus	interpres	Ammospermophilus_interpres	-102.06	30.04	United States	196	351	4	343
261990	522	42451	RODENTIA	SCIURIDAE	Ammospermophilus	interpres	Ammospermophilus_interpres	-101.03	30.37	United States	185	347	-3	493
261991	522	42451	RODENTIA	SCIURIDAE	Ammospermophilus	interpres	Ammospermophilus_interpres	-101.55	29.81	United States	208	360	22	369
261993	513	42452	RODENTIA	SCIURIDAE	Ammospermophilus	leucurus	Ammospermophilus_leucurus	-117.05	32.38	Mexico	165	266	66	245
261994	513	42452	RODENTIA	SCIURIDAE	Ammospermophilus	leucurus	Ammospermophilus_leucurus	-116.3	32.55	Mexico	148	333	7	320
261997	513	42452	RODENTIA	SCIURIDAE	Ammospermophilus	leucurus	Ammospermophilus_leucurus	-115.8	32.36	Mexico	213	396	47	232
261998	513	42452	RODENTIA	SCIURIDAE	Ammospermophilus	leucurus	Ammospermophilus_leucurus	-116.05	31.65	Mexico	135	285	12	330
261999	513	42452	RODENTIA	SCIURIDAE	Ammospermophilus	leucurus	Ammospermophilus_leucurus	-115.33	32.33	Mexico	224	411	52	63
262003	513	42452	RODENTIA	SCIURIDAE	Ammospermophilus	leucurus	Ammospermophilus_leucurus	-116.1	30.96	Mexico	170	300	40	215
262005	513	42452	RODENTIA	SCIURIDAE	Ammospermophilus	leucurus	Ammospermophilus_leucurus	-115.57	31.4	Mexico	143	301	14	293
262016	513	42452	RODENTIA	SCIURIDAE	Ammospermophilus	leucurus	Ammospermophilus_leucurus	-115.81	30.31	Mexico	186	332	59	159
262018	513	42452	RODENTIA	SCIURIDAE	Ammospermophilus	leucurus	Ammospermophilus_leucurus	-114.94	31.13	Mexico	200	360	54	70
262025	513	42452	RODENTIA	SCIURIDAE	Ammospermophilus	leucurus	Ammospermophilus_leucurus	-115.08	30.55	Mexico	174	333	40	136
262026	513	42452	RODENTIA	SCIURIDAE	Ammospermophilus	leucurus	Ammospermophilus_leucurus	-115.25	30.05	Mexico	177	340	45	168
262028	513	42452	RODENTIA	SCIURIDAE	Ammospermophilus	leucurus	Ammospermophilus_leucurus	-114.63	30.1	Mexico	202	361	62	73
262031	513	42452	RODENTIA	SCIURIDAE	Ammospermophilus	leucurus	Ammospermophilus_leucurus	-114.4	29.66	Mexico	179	334	48	130
262034	513	42452	RODENTIA	SCIURIDAE	Ammospermophilus	leucurus	Ammospermophilus_leucurus	-113.96	29.45	Mexico	195	348	58	115
262035	513	42452	RODENTIA	SCIURIDAE	Ammospermophilus	leucurus	Ammospermophilus_leucurus	-114.16	28.93	Mexico	199	350	67	128
262040	513	42452	RODENTIA	SCIURIDAE	Ammospermophilus	leucurus	Ammospermophilus_leucurus	-113.61	28.96	Mexico	193	342	58	139
262041	513	42452	RODENTIA	SCIURIDAE	Ammospermophilus	leucurus	Ammospermophilus_leucurus	-114.74	27.77	Mexico	200	337	83	90
262045	513	42452	RODENTIA	SCIURIDAE	Ammospermophilus	leucurus	Ammospermophilus_leucurus	-113.82	28.1	Mexico	207	354	78	108
262047	513	42452	RODENTIA	SCIURIDAE	Ammospermophilus	leucurus	Ammospermophilus_leucurus	-114.46	27.38	Mexico	194	332	78	107
262052	513	42452	RODENTIA	SCIURIDAE	Ammospermophilus	leucurus	Ammospermophilus_leucurus	-113.36	28.01	Mexico	201	349	70	123
262053	513	42452	RODENTIA	SCIURIDAE	Ammospermophilus	leucurus	Ammospermophilus_leucurus	-113.71	27.63	Mexico	210	355	85	119
262054	513	42452	RODENTIA	SCIURIDAE	Ammospermophilus	leucurus	Ammospermophilus_leucurus	-112.95	28.39	Mexico	217	365	77	106
262063	513	42452	RODENTIA	SCIURIDAE	Ammospermophilus	leucurus	Ammospermophilus_leucurus	-112.93	27.8	Mexico	207	355	72	123
262064	513	42452	RODENTIA	SCIURIDAE	Ammospermophilus	leucurus	Ammospermophilus_leucurus	-113.28	27.45	Mexico	211	361	82	107
262068	513	42452	RODENTIA	SCIURIDAE	Ammospermophilus	leucurus	Ammospermophilus_leucurus	-113.76	26.9	Mexico	203	345	87	90
262079	513	42452	RODENTIA	SCIURIDAE	Ammospermophilus	leucurus	Ammospermophilus_leucurus	-112.74	27.34	Mexico	210	360	74	125
262082	513	42452	RODENTIA	SCIURIDAE	Ammospermophilus	leucurus	Ammospermophilus_leucurus	-112.22	27.22	Mexico	228	371	80	115
262084	513	42452	RODENTIA	SCIURIDAE	Ammospermophilus	leucurus	Ammospermophilus_leucurus	-112.05	26.56	Mexico	193	325	67	224
262086	513	42452	RODENTIA	SCIURIDAE	Ammospermophilus	leucurus	Ammospermophilus_leucurus	-111.81	26.06	Mexico	208	340	83	234
262088	513	42452	RODENTIA	SCIURIDAE	Ammospermophilus	leucurus	Ammospermophilus_leucurus	-111.93	25.34	Mexico	223	352	100	99
262089	513	42452	RODENTIA	SCIURIDAE	Ammospermophilus	leucurus	Ammospermophilus_leucurus	-110.83	25.05	Mexico	224	350	94	224
262090	513	42452	RODENTIA	SCIURIDAE	Ammospermophilus	leucurus	Ammospermophilus_leucurus	-110.85	24.27	Mexico	220	343	99	136
262092	513	42452	RODENTIA	SCIURIDAE	Ammospermophilus	leucurus	Ammospermophilus_leucurus	-110.35	24.5	Mexico	234	357	110	195
262098	513	42452	RODENTIA	SCIURIDAE	Ammospermophilus	leucurus	Ammospermophilus_leucurus	-110.23	24.05	Mexico	227	345	106	281
262103	513	42452	RODENTIA	SCIURIDAE	Ammospermophilus	leucurus	Ammospermophilus_leucurus	-110.22	23.44	Mexico	226	335	116	165
262108	513	42452	RODENTIA	SCIURIDAE	Ammospermophilus	leucurus	Ammospermophilus_leucurus	-109.71	23.55	Mexico	223	340	86	346
262114	513	42452	RODENTIA	SCIURIDAE	Ammospermophilus	leucurus	Ammospermophilus_leucurus	-109.89	22.92	Mexico	231	327	119	251
262118	513	42452	RODENTIA	SCIURIDAE	Ammospermophilus	leucurus	Ammospermophilus_leucurus	-119.14	43.2	United States	78	295	-80	254
262119	513	42452	RODENTIA	SCIURIDAE	Ammospermophilus	leucurus	Ammospermophilus_leucurus	-119.9	42.18	United States	72	283	-75	342
262120	513	42452	RODENTIA	SCIURIDAE	Ammospermophilus	leucurus	Ammospermophilus_leucurus	-119.86	41.67	United States	65	275	-85	384
262122	513	42452	RODENTIA	SCIURIDAE	Ammospermophilus	leucurus	Ammospermophilus_leucurus	-120.84	40.56	United States	59	266	-89	647
262126	513	42452	RODENTIA	SCIURIDAE	Ammospermophilus	leucurus	Ammospermophilus_leucurus	-117.45	43.54	United States	86	317	-81	289
262131	513	42452	RODENTIA	SCIURIDAE	Ammospermophilus	leucurus	Ammospermophilus_leucurus	-118.92	42.03	United States	70	294	-92	254
262136	513	42452	RODENTIA	SCIURIDAE	Ammospermophilus	leucurus	Ammospermophilus_leucurus	-120.38	40.44	United States	88	314	-72	357
262141	513	42452	RODENTIA	SCIURIDAE	Ammospermophilus	leucurus	Ammospermophilus_leucurus	-119.3	41.26	United States	81	306	-85	253
262143	513	42452	RODENTIA	SCIURIDAE	Ammospermophilus	leucurus	Ammospermophilus_leucurus	-116.93	43.61	United States	106	328	-64	249
262147	513	42452	RODENTIA	SCIURIDAE	Ammospermophilus	leucurus	Ammospermophilus_leucurus	-119.91	40.52	United States	88	312	-76	263
262149	513	42452	RODENTIA	SCIURIDAE	Ammospermophilus	leucurus	Ammospermophilus_leucurus	-118.59	41.67	United States	77	305	-91	260
262152	513	42452	RODENTIA	SCIURIDAE	Ammospermophilus	leucurus	Ammospermophilus_leucurus	-120.08	40.09	United States	95	316	-64	333
262154	513	42452	RODENTIA	SCIURIDAE	Ammospermophilus	leucurus	Ammospermophilus_leucurus	-117.41	42.74	United States	79	313	-91	282
262155	513	42452	RODENTIA	SCIURIDAE	Ammospermophilus	leucurus	Ammospermophilus_leucurus	-119.28	40.75	United States	105	335	-69	198
262159	513	42452	RODENTIA	SCIURIDAE	Ammospermophilus	leucurus	Ammospermophilus_leucurus	-117.71	42.23	United States	70	303	-97	286
262163	513	42452	RODENTIA	SCIURIDAE	Ammospermophilus	leucurus	Ammospermophilus_leucurus	-118.38	41.15	United States	98	331	-79	214
262164	513	42452	RODENTIA	SCIURIDAE	Ammospermophilus	leucurus	Ammospermophilus_leucurus	-119.75	39.6	United States	98	317	-70	208
262165	513	42452	RODENTIA	SCIURIDAE	Ammospermophilus	leucurus	Ammospermophilus_leucurus	-118.96	40.38	United States	96	326	-80	186
262167	513	42452	RODENTIA	SCIURIDAE	Ammospermophilus	leucurus	Ammospermophilus_leucurus	-116.34	42.97	United States	89	314	-77	269
262168	513	42452	RODENTIA	SCIURIDAE	Ammospermophilus	leucurus	Ammospermophilus_leucurus	-119.38	39.92	United States	111	336	-63	192
262179	513	42452	RODENTIA	SCIURIDAE	Ammospermophilus	leucurus	Ammospermophilus_leucurus	-117.73	41.07	United States	90	327	-82	231
262181	513	42452	RODENTIA	SCIURIDAE	Ammospermophilus	leucurus	Ammospermophilus_leucurus	-115.79	42.95	United States	109	342	-58	215
262182	513	42452	RODENTIA	SCIURIDAE	Ammospermophilus	leucurus	Ammospermophilus_leucurus	-118.64	40.06	United States	105	340	-81	140
262184	513	42452	RODENTIA	SCIURIDAE	Ammospermophilus	leucurus	Ammospermophilus_leucurus	-119.18	39.48	United States	103	334	-79	155
262188	513	42452	RODENTIA	SCIURIDAE	Ammospermophilus	leucurus	Ammospermophilus_leucurus	-117.88	40.63	United States	78	310	-92	260
262200	513	42452	RODENTIA	SCIURIDAE	Ammospermophilus	leucurus	Ammospermophilus_leucurus	-118.73	39.49	United States	114	340	-68	124
262202	513	42452	RODENTIA	SCIURIDAE	Ammospermophilus	leucurus	Ammospermophilus_leucurus	-115.2	43	United States	104	344	-66	256
262205	513	42452	RODENTIA	SCIURIDAE	Ammospermophilus	leucurus	Ammospermophilus_leucurus	-119.21	38.81	United States	89	311	-88	214
262207	513	42452	RODENTIA	SCIURIDAE	Ammospermophilus	leucurus	Ammospermophilus_leucurus	-118.27	39.62	United States	84	312	-92	188
262214	513	42452	RODENTIA	SCIURIDAE	Ammospermophilus	leucurus	Ammospermophilus_leucurus	-114.89	42.63	United States	93	322	-75	243
262215	513	42452	RODENTIA	SCIURIDAE	Ammospermophilus	leucurus	Ammospermophilus_leucurus	-118.89	38.36	United States	71	281	-97	222
262216	513	42452	RODENTIA	SCIURIDAE	Ammospermophilus	leucurus	Ammospermophilus_leucurus	-117.87	39.3	United States	87	318	-92	176
262219	513	42452	RODENTIA	SCIURIDAE	Ammospermophilus	leucurus	Ammospermophilus_leucurus	-119.75	37.25	United States	150	349	6	677
262221	513	42452	RODENTIA	SCIURIDAE	Ammospermophilus	leucurus	Ammospermophilus_leucurus	-118.33	38.24	United States	83	300	-90	171
262222	513	42452	RODENTIA	SCIURIDAE	Ammospermophilus	leucurus	Ammospermophilus_leucurus	-118.67	37.82	United States	50	234	-91	368
262227	513	42452	RODENTIA	SCIURIDAE	Ammospermophilus	leucurus	Ammospermophilus_leucurus	-117.27	38.94	United States	60	277	-110	266
262235	513	42452	RODENTIA	SCIURIDAE	Ammospermophilus	leucurus	Ammospermophilus_leucurus	-118.08	37.84	United States	102	325	-83	144
262244	513	42452	RODENTIA	SCIURIDAE	Ammospermophilus	leucurus	Ammospermophilus_leucurus	-118.34	37.4	United States	126	348	-56	180
262269	513	42452	RODENTIA	SCIURIDAE	Ammospermophilus	leucurus	Ammospermophilus_leucurus	-117.22	38.06	United States	97	316	-82	152
262272	513	42452	RODENTIA	SCIURIDAE	Ammospermophilus	leucurus	Ammospermophilus_leucurus	-118.3	36.79	United States	101	293	-53	334
262273	513	42452	RODENTIA	SCIURIDAE	Ammospermophilus	leucurus	Ammospermophilus_leucurus	-117.86	37.24	United States	123	339	-62	150
262284	513	42452	RODENTIA	SCIURIDAE	Ammospermophilus	leucurus	Ammospermophilus_leucurus	-119.58	35.39	United States	170	361	10	176
262305	513	42452	RODENTIA	SCIURIDAE	Ammospermophilus	leucurus	Ammospermophilus_leucurus	-114.04	40.61	United States	100	330	-87	162
262309	513	42452	RODENTIA	SCIURIDAE	Ammospermophilus	leucurus	Ammospermophilus_leucurus	-116.17	38.45	United States	101	322	-82	196
262320	513	42452	RODENTIA	SCIURIDAE	Ammospermophilus	leucurus	Ammospermophilus_leucurus	-117.8	36.76	United States	189	406	-5	123
262324	513	42452	RODENTIA	SCIURIDAE	Ammospermophilus	leucurus	Ammospermophilus_leucurus	-116.84	37.69	United States	106	318	-69	164
262334	513	42452	RODENTIA	SCIURIDAE	Ammospermophilus	leucurus	Ammospermophilus_leucurus	-119.01	35.36	United States	183	371	29	169
262337	513	42452	RODENTIA	SCIURIDAE	Ammospermophilus	leucurus	Ammospermophilus_leucurus	-117.32	37.03	United States	130	343	-51	140
262343	513	42452	RODENTIA	SCIURIDAE	Ammospermophilus	leucurus	Ammospermophilus_leucurus	-115.67	38.61	United States	103	327	-86	213
262346	513	42452	RODENTIA	SCIURIDAE	Ammospermophilus	leucurus	Ammospermophilus_leucurus	-117.97	36.31	United States	135	335	-29	225
262359	513	42452	RODENTIA	SCIURIDAE	Ammospermophilus	leucurus	Ammospermophilus_leucurus	-116.06	37.97	United States	102	315	-75	220
262363	513	42452	RODENTIA	SCIURIDAE	Ammospermophilus	leucurus	Ammospermophilus_leucurus	-115	38.97	United States	82	311	-110	260
262368	513	42452	RODENTIA	SCIURIDAE	Ammospermophilus	leucurus	Ammospermophilus_leucurus	-118.29	35.66	United States	133	322	-12	338
262382	513	42452	RODENTIA	SCIURIDAE	Ammospermophilus	leucurus	Ammospermophilus_leucurus	-116.53	37.32	United States	113	318	-57	188
262389	513	42452	RODENTIA	SCIURIDAE	Ammospermophilus	leucurus	Ammospermophilus_leucurus	-116.93	36.78	United States	160	373	-26	121
262405	513	42452	RODENTIA	SCIURIDAE	Ammospermophilus	leucurus	Ammospermophilus_leucurus	-115.27	38.33	United States	100	324	-89	248
262414	513	42452	RODENTIA	SCIURIDAE	Ammospermophilus	leucurus	Ammospermophilus_leucurus	-116.1	37.47	United States	97	301	-69	249
262416	513	42452	RODENTIA	SCIURIDAE	Ammospermophilus	leucurus	Ammospermophilus_leucurus	-117.84	35.7	United States	147	347	-15	225
262418	513	42452	RODENTIA	SCIURIDAE	Ammospermophilus	leucurus	Ammospermophilus_leucurus	-117.5	36.05	United States	116	311	-39	251
262421	513	42452	RODENTIA	SCIURIDAE	Ammospermophilus	leucurus	Ammospermophilus_leucurus	-117.14	36.37	United States	148	355	-29	149
262424	513	42452	RODENTIA	SCIURIDAE	Ammospermophilus	leucurus	Ammospermophilus_leucurus	-114.47	39.01	United States	77	307	-109	300
262437	513	42452	RODENTIA	SCIURIDAE	Ammospermophilus	leucurus	Ammospermophilus_leucurus	-113.6	39.8	United States	96	334	-104	196
262439	513	42452	RODENTIA	SCIURIDAE	Ammospermophilus	leucurus	Ammospermophilus_leucurus	-113.27	40.12	United States	104	338	-91	192
262440	513	42452	RODENTIA	SCIURIDAE	Ammospermophilus	leucurus	Ammospermophilus_leucurus	-118.28	35.1	United States	142	329	-4	249
262444	513	42452	RODENTIA	SCIURIDAE	Ammospermophilus	leucurus	Ammospermophilus_leucurus	-118.59	34.77	United States	141	313	10	351
262477	513	42452	RODENTIA	SCIURIDAE	Ammospermophilus	leucurus	Ammospermophilus_leucurus	-116.39	36.8	United States	167	378	-17	122
262479	513	42452	RODENTIA	SCIURIDAE	Ammospermophilus	leucurus	Ammospermophilus_leucurus	-113.98	39.2	United States	101	343	-100	191
262523	513	42452	RODENTIA	SCIURIDAE	Ammospermophilus	leucurus	Ammospermophilus_leucurus	-115.44	37.44	United States	117	329	-58	232
262527	513	42452	RODENTIA	SCIURIDAE	Ammospermophilus	leucurus	Ammospermophilus_leucurus	-117.83	35	United States	168	373	-3	107
262532	513	42452	RODENTIA	SCIURIDAE	Ammospermophilus	leucurus	Ammospermophilus_leucurus	-116.49	36.3	United States	186	399	-9	97
262533	513	42452	RODENTIA	SCIURIDAE	Ammospermophilus	leucurus	Ammospermophilus_leucurus	-117.13	35.65	United States	181	391	-1	96
262542	513	42452	RODENTIA	SCIURIDAE	Ammospermophilus	leucurus	Ammospermophilus_leucurus	-118.1	34.61	United States	155	351	-5	218
262546	513	42452	RODENTIA	SCIURIDAE	Ammospermophilus	leucurus	Ammospermophilus_leucurus	-115.91	36.78	United States	154	359	-20	155
262557	513	42452	RODENTIA	SCIURIDAE	Ammospermophilus	leucurus	Ammospermophilus_leucurus	-117.42	35.19	United States	172	379	3	104
262558	513	42452	RODENTIA	SCIURIDAE	Ammospermophilus	leucurus	Ammospermophilus_leucurus	-114.8	37.79	United States	114	337	-73	245
262582	513	42452	RODENTIA	SCIURIDAE	Ammospermophilus	leucurus	Ammospermophilus_leucurus	-113.64	38.67	United States	85	320	-109	268
262587	513	42452	RODENTIA	SCIURIDAE	Ammospermophilus	leucurus	Ammospermophilus_leucurus	-118.24	34.03	United States	181	298	74	402
262593	513	42452	RODENTIA	SCIURIDAE	Ammospermophilus	leucurus	Ammospermophilus_leucurus	-115.98	36.2	United States	151	357	-28	163
262594	513	42452	RODENTIA	SCIURIDAE	Ammospermophilus	leucurus	Ammospermophilus_leucurus	-117.58	34.58	United States	156	354	-2	235
262602	513	42452	RODENTIA	SCIURIDAE	Ammospermophilus	leucurus	Ammospermophilus_leucurus	-116.57	35.5	United States	169	375	-6	131
262607	513	42452	RODENTIA	SCIURIDAE	Ammospermophilus	leucurus	Ammospermophilus_leucurus	-116.19	35.8	United States	206	418	10	72
262610	513	42452	RODENTIA	SCIURIDAE	Ammospermophilus	leucurus	Ammospermophilus_leucurus	-117.1	34.87	United States	180	386	8	97
262623	513	42452	RODENTIA	SCIURIDAE	Ammospermophilus	leucurus	Ammospermophilus_leucurus	-115.5	36.38	United States	121	320	-41	245
262642	513	42452	RODENTIA	SCIURIDAE	Ammospermophilus	leucurus	Ammospermophilus_leucurus	-114.51	37.26	United States	130	349	-52	233
262646	513	42452	RODENTIA	SCIURIDAE	Ammospermophilus	leucurus	Ammospermophilus_leucurus	-115.1	36.65	United States	114	313	-45	283
262671	513	42452	RODENTIA	SCIURIDAE	Ammospermophilus	leucurus	Ammospermophilus_leucurus	-112.1	39.5	United States	94	332	-100	324
262676	513	42452	RODENTIA	SCIURIDAE	Ammospermophilus	leucurus	Ammospermophilus_leucurus	-117.17	34.39	United States	153	349	-3	341
262686	513	42452	RODENTIA	SCIURIDAE	Ammospermophilus	leucurus	Ammospermophilus_leucurus	-116.38	35.04	United States	201	409	19	83
262691	513	42452	RODENTIA	SCIURIDAE	Ammospermophilus	leucurus	Ammospermophilus_leucurus	-113.01	38.39	United States	91	327	-106	259
262692	513	42452	RODENTIA	SCIURIDAE	Ammospermophilus	leucurus	Ammospermophilus_leucurus	-115.69	35.7	United States	166	370	-9	146
262716	513	42452	RODENTIA	SCIURIDAE	Ammospermophilus	leucurus	Ammospermophilus_leucurus	-116.7	34.39	United States	158	358	0	297
262718	513	42452	RODENTIA	SCIURIDAE	Ammospermophilus	leucurus	Ammospermophilus_leucurus	-115.87	35.2	United States	200	404	21	97
262724	513	42452	RODENTIA	SCIURIDAE	Ammospermophilus	leucurus	Ammospermophilus_leucurus	-113.96	36.98	United States	173	392	-14	187
262725	513	42452	RODENTIA	SCIURIDAE	Ammospermophilus	leucurus	Ammospermophilus_leucurus	-114.45	36.47	United States	204	414	23	124
262730	513	42452	RODENTIA	SCIURIDAE	Ammospermophilus	leucurus	Ammospermophilus_leucurus	-114.81	36.05	United States	205	410	26	104
262738	513	42452	RODENTIA	SCIURIDAE	Ammospermophilus	leucurus	Ammospermophilus_leucurus	-116.87	33.92	United States	160	349	23	463
262749	513	42452	RODENTIA	SCIURIDAE	Ammospermophilus	leucurus	Ammospermophilus_leucurus	-115.27	35.46	United States	169	361	11	186
262769	513	42452	RODENTIA	SCIURIDAE	Ammospermophilus	leucurus	Ammospermophilus_leucurus	-117.15	33.5	United States	169	321	40	368
262800	513	42452	RODENTIA	SCIURIDAE	Ammospermophilus	leucurus	Ammospermophilus_leucurus	-113.5	37.03	United States	165	385	-26	216
262803	513	42452	RODENTIA	SCIURIDAE	Ammospermophilus	leucurus	Ammospermophilus_leucurus	-115.88	34.64	United States	219	420	39	76
262816	513	42452	RODENTIA	SCIURIDAE	Ammospermophilus	leucurus	Ammospermophilus_leucurus	-115.42	35.03	United States	153	335	7	258
262818	513	42452	RODENTIA	SCIURIDAE	Ammospermophilus	leucurus	Ammospermophilus_leucurus	-113.97	36.48	United States	180	391	2	182
262820	513	42452	RODENTIA	SCIURIDAE	Ammospermophilus	leucurus	Ammospermophilus_leucurus	-112.21	38.23	United States	67	292	-122	309
262821	513	42452	RODENTIA	SCIURIDAE	Ammospermophilus	leucurus	Ammospermophilus_leucurus	-110.81	39.64	United States	80	309	-128	255
262822	513	42452	RODENTIA	SCIURIDAE	Ammospermophilus	leucurus	Ammospermophilus_leucurus	-116.39	34.05	United States	156	353	2	317
262838	513	42452	RODENTIA	SCIURIDAE	Ammospermophilus	leucurus	Ammospermophilus_leucurus	-113.05	37.29	United States	123	335	-53	367
262872	513	42452	RODENTIA	SCIURIDAE	Ammospermophilus	leucurus	Ammospermophilus_leucurus	-114.67	35.46	United States	203	399	36	127
262881	513	42452	RODENTIA	SCIURIDAE	Ammospermophilus	leucurus	Ammospermophilus_leucurus	-116.42	33.58	United States	141	328	-2	425
262883	513	42452	RODENTIA	SCIURIDAE	Ammospermophilus	leucurus	Ammospermophilus_leucurus	-113.35	36.58	United States	128	333	-38	341
262884	513	42452	RODENTIA	SCIURIDAE	Ammospermophilus	leucurus	Ammospermophilus_leucurus	-115.76	34.16	United States	209	404	40	111
262886	513	42452	RODENTIA	SCIURIDAE	Ammospermophilus	leucurus	Ammospermophilus_leucurus	-114.89	35.02	United States	196	387	36	151
262912	513	42452	RODENTIA	SCIURIDAE	Ammospermophilus	leucurus	Ammospermophilus_leucurus	-112.73	36.86	United States	115	330	-64	337
262923	513	42452	RODENTIA	SCIURIDAE	Ammospermophilus	leucurus	Ammospermophilus_leucurus	-115.95	33.58	United States	218	412	38	93
262934	513	42452	RODENTIA	SCIURIDAE	Ammospermophilus	leucurus	Ammospermophilus_leucurus	-116.45	33	United States	144	326	8	466
262944	513	42452	RODENTIA	SCIURIDAE	Ammospermophilus	leucurus	Ammospermophilus_leucurus	-110.37	38.95	United States	107	347	-116	183
262945	513	42452	RODENTIA	SCIURIDAE	Ammospermophilus	leucurus	Ammospermophilus_leucurus	-115.21	34.06	United States	221	410	56	103
262947	513	42452	RODENTIA	SCIURIDAE	Ammospermophilus	leucurus	Ammospermophilus_leucurus	-109.17	40.08	United States	81	331	-153	233
262957	513	42452	RODENTIA	SCIURIDAE	Ammospermophilus	leucurus	Ammospermophilus_leucurus	-114.43	34.58	United States	223	418	48	128
262959	513	42452	RODENTIA	SCIURIDAE	Ammospermophilus	leucurus	Ammospermophilus_leucurus	-115.32	33.62	United States	213	401	47	109
262960	513	42452	RODENTIA	SCIURIDAE	Ammospermophilus	leucurus	Ammospermophilus_leucurus	-112.23	36.7	United States	74	276	-91	434
262983	513	42452	RODENTIA	SCIURIDAE	Ammospermophilus	leucurus	Ammospermophilus_leucurus	-110	38.57	United States	115	351	-100	202
262984	513	42452	RODENTIA	SCIURIDAE	Ammospermophilus	leucurus	Ammospermophilus_leucurus	-114.54	34.02	United States	221	414	47	120
262986	513	42452	RODENTIA	SCIURIDAE	Ammospermophilus	leucurus	Ammospermophilus_leucurus	-112.39	36.1	United States	100	305	-68	357
262988	513	42452	RODENTIA	SCIURIDAE	Ammospermophilus	leucurus	Ammospermophilus_leucurus	-111.75	36.72	United States	121	334	-58	199
262996	513	42452	RODENTIA	SCIURIDAE	Ammospermophilus	leucurus	Ammospermophilus_leucurus	-114.88	33.49	United States	222	414	48	82
262998	513	42452	RODENTIA	SCIURIDAE	Ammospermophilus	leucurus	Ammospermophilus_leucurus	-115.56	32.79	United States	224	416	46	81
262999	513	42452	RODENTIA	SCIURIDAE	Ammospermophilus	leucurus	Ammospermophilus_leucurus	-110.78	37.56	United States	141	369	-66	130
263001	513	42452	RODENTIA	SCIURIDAE	Ammospermophilus	leucurus	Ammospermophilus_leucurus	-109.32	38.97	United States	118	349	-94	238
263004	513	42452	RODENTIA	SCIURIDAE	Ammospermophilus	leucurus	Ammospermophilus_leucurus	-110.11	38.09	United States	110	335	-89	233
263005	513	42452	RODENTIA	SCIURIDAE	Ammospermophilus	leucurus	Ammospermophilus_leucurus	-115.07	32.99	United States	225	420	45	59
263006	513	42452	RODENTIA	SCIURIDAE	Ammospermophilus	leucurus	Ammospermophilus_leucurus	-109.54	38.51	United States	122	354	-84	238
263014	513	42452	RODENTIA	SCIURIDAE	Ammospermophilus	leucurus	Ammospermophilus_leucurus	-110.89	36.99	United States	124	334	-58	159
263016	513	42452	RODENTIA	SCIURIDAE	Ammospermophilus	leucurus	Ammospermophilus_leucurus	-108.72	39.12	United States	96	318	-101	308
263017	513	42452	RODENTIA	SCIURIDAE	Ammospermophilus	leucurus	Ammospermophilus_leucurus	-111.76	36.05	United States	112	321	-67	259
263029	513	42452	RODENTIA	SCIURIDAE	Ammospermophilus	leucurus	Ammospermophilus_leucurus	-114.5	33.01	United States	225	414	51	87
263031	513	42452	RODENTIA	SCIURIDAE	Ammospermophilus	leucurus	Ammospermophilus_leucurus	-108.96	38.38	United States	95	318	-104	335
263042	513	42452	RODENTIA	SCIURIDAE	Ammospermophilus	leucurus	Ammospermophilus_leucurus	-110.35	36.84	United States	118	323	-59	223
263043	513	42452	RODENTIA	SCIURIDAE	Ammospermophilus	leucurus	Ammospermophilus_leucurus	-108.27	38.89	United States	83	300	-111	361
263045	513	42452	RODENTIA	SCIURIDAE	Ammospermophilus	leucurus	Ammospermophilus_leucurus	-109.86	37.13	United States	129	351	-69	187
263047	513	42452	RODENTIA	SCIURIDAE	Ammospermophilus	leucurus	Ammospermophilus_leucurus	-111.4	35.55	United States	129	341	-57	241
263055	513	42452	RODENTIA	SCIURIDAE	Ammospermophilus	leucurus	Ammospermophilus_leucurus	-109.01	37.78	United States	81	303	-113	356
263058	513	42452	RODENTIA	SCIURIDAE	Ammospermophilus	leucurus	Ammospermophilus_leucurus	-110.4	36.33	United States	103	309	-76	268
263059	513	42452	RODENTIA	SCIURIDAE	Ammospermophilus	leucurus	Ammospermophilus_leucurus	-110.64	35.87	United States	111	323	-76	231
263061	513	42452	RODENTIA	SCIURIDAE	Ammospermophilus	leucurus	Ammospermophilus_leucurus	-108	38.37	United States	64	278	-130	438
263063	513	42452	RODENTIA	SCIURIDAE	Ammospermophilus	leucurus	Ammospermophilus_leucurus	-109.02	37.31	United States	116	348	-92	251
263064	513	42452	RODENTIA	SCIURIDAE	Ammospermophilus	leucurus	Ammospermophilus_leucurus	-110.97	35.28	United States	133	347	-59	230
263067	513	42452	RODENTIA	SCIURIDAE	Ammospermophilus	leucurus	Ammospermophilus_leucurus	-110.19	35.81	United States	105	316	-84	263
263077	513	42452	RODENTIA	SCIURIDAE	Ammospermophilus	leucurus	Ammospermophilus_leucurus	-109.01	36.59	United States	101	313	-91	269
263078	513	42452	RODENTIA	SCIURIDAE	Ammospermophilus	leucurus	Ammospermophilus_leucurus	-110.83	34.74	United States	111	315	-73	361
263079	513	42452	RODENTIA	SCIURIDAE	Ammospermophilus	leucurus	Ammospermophilus_leucurus	-108.56	36.82	United States	113	337	-92	214
263085	513	42452	RODENTIA	SCIURIDAE	Ammospermophilus	leucurus	Ammospermophilus_leucurus	-110.15	34.9	United States	128	341	-69	232
263091	513	42452	RODENTIA	SCIURIDAE	Ammospermophilus	leucurus	Ammospermophilus_leucurus	-108.6	36.35	United States	112	332	-88	207
263093	513	42452	RODENTIA	SCIURIDAE	Ammospermophilus	leucurus	Ammospermophilus_leucurus	-108.03	36.89	United States	99	319	-98	305
263107	513	42452	RODENTIA	SCIURIDAE	Ammospermophilus	leucurus	Ammospermophilus_leucurus	-108.68	35.73	United States	100	313	-95	242
263110	513	42452	RODENTIA	SCIURIDAE	Ammospermophilus	leucurus	Ammospermophilus_leucurus	-108.15	36.22	United States	103	320	-93	230
263118	513	42452	RODENTIA	SCIURIDAE	Ammospermophilus	leucurus	Ammospermophilus_leucurus	-107.66	36.5	United States	88	302	-105	295
263126	513	42452	RODENTIA	SCIURIDAE	Ammospermophilus	leucurus	Ammospermophilus_leucurus	-112	31.9	United States	204	388	27	277
263127	513	42452	RODENTIA	SCIURIDAE	Ammospermophilus	leucurus	Ammospermophilus_leucurus	-108.15	35.68	United States	97	309	-98	251
263129	513	42452	RODENTIA	SCIURIDAE	Ammospermophilus	leucurus	Ammospermophilus_leucurus	-107.69	35.96	United States	91	307	-110	249
263132	513	42452	RODENTIA	SCIURIDAE	Ammospermophilus	leucurus	Ammospermophilus_leucurus	-107	36.5	United States	66	281	-137	403
263138	513	42452	RODENTIA	SCIURIDAE	Ammospermophilus	leucurus	Ammospermophilus_leucurus	-107.26	35.78	United States	99	316	-101	258
263143	513	42452	RODENTIA	SCIURIDAE	Ammospermophilus	leucurus	Ammospermophilus_leucurus	-107.27	35.08	United States	114	321	-76	259
263144	513	42452	RODENTIA	SCIURIDAE	Ammospermophilus	leucurus	Ammospermophilus_leucurus	-106.85	35.47	United States	113	320	-74	289
263147	513	42452	RODENTIA	SCIURIDAE	Ammospermophilus	leucurus	Ammospermophilus_leucurus	-106.21	35.93	United States	89	284	-90	397
263154	513	42452	RODENTIA	SCIURIDAE	Ammospermophilus	leucurus	Ammospermophilus_leucurus	-107.15	34.57	United States	123	329	-74	239
263166	513	42452	RODENTIA	SCIURIDAE	Ammospermophilus	leucurus	Ammospermophilus_leucurus	-109.34	31.91	United States	135	313	-26	482
263168	513	42452	RODENTIA	SCIURIDAE	Ammospermophilus	leucurus	Ammospermophilus_leucurus	-106.53	34.53	United States	124	332	-73	257
263169	513	42452	RODENTIA	SCIURIDAE	Ammospermophilus	leucurus	Ammospermophilus_leucurus	-106.94	34.04	United States	132	334	-65	247
263171	513	42452	RODENTIA	SCIURIDAE	Ammospermophilus	leucurus	Ammospermophilus_leucurus	-105.87	33.64	United States	127	316	-57	337
263172	161	1149	RODENTIA	SCIURIDAE	Ammospermophilus	nelsoni	Ammospermophilus_nelsoni	-120.92	36.75	United States	143	346	2	385
263182	161	1149	RODENTIA	SCIURIDAE	Ammospermophilus	nelsoni	Ammospermophilus_nelsoni	-120.25	37.06	United States	165	363	19	289
263187	161	1149	RODENTIA	SCIURIDAE	Ammospermophilus	nelsoni	Ammospermophilus_nelsoni	-120.38	36.53	United States	166	360	17	187
263189	161	1149	RODENTIA	SCIURIDAE	Ammospermophilus	nelsoni	Ammospermophilus_nelsoni	-120	36	United States	169	376	12	232
263195	161	1149	RODENTIA	SCIURIDAE	Ammospermophilus	nelsoni	Ammospermophilus_nelsoni	-119.88	35.5	United States	141	332	1	496
263223	161	1149	RODENTIA	SCIURIDAE	Ammospermophilus	nelsoni	Ammospermophilus_nelsoni	-119.42	35.45	United States	174	364	12	154
263239	161	1149	RODENTIA	SCIURIDAE	Ammospermophilus	nelsoni	Ammospermophilus_nelsoni	-119.52	35.01	United States	145	324	10	476
263245	161	1149	RODENTIA	SCIURIDAE	Ammospermophilus	nelsoni	Ammospermophilus_nelsoni	-118.9	35.45	United States	188	378	32	208
263251	161	1149	RODENTIA	SCIURIDAE	Ammospermophilus	nelsoni	Ammospermophilus_nelsoni	-118.89	34.87	United States	146	321	12	363
263252	161	1149	RODENTIA	SCIURIDAE	Ammospermophilus	nelsoni	Ammospermophilus_nelsoni	-118.32	34.79	United States	161	352	-6	215
263254	161	1149	RODENTIA	SCIURIDAE	Ammospermophilus	nelsoni	Ammospermophilus_nelsoni	-117.71	34.48	United States	113	292	-26	617
47804	656	1566	CHIROPTERA	PHYLLOSTOMIDAE	Anoura	cultrata	Anoura_cultrata	-85.1	10.73	Costa Rica	225	295	164	3131
47805	656	1566	CHIROPTERA	PHYLLOSTOMIDAE	Anoura	cultrata	Anoura_cultrata	-84.16	10.16	Costa Rica	172	229	118	2767
47807	656	1566	CHIROPTERA	PHYLLOSTOMIDAE	Anoura	cultrata	Anoura_cultrata	-83.68	9.49	Costa Rica	205	277	140	3609
47809	656	1566	CHIROPTERA	PHYLLOSTOMIDAE	Anoura	cultrata	Anoura_cultrata	-82.93	8.66	Costa Rica	259	329	197	3821
47810	365	88109511	CHIROPTERA	PHYLLOSTOMIDAE	Anoura	geoffroyi	Anoura_geoffroyi	-84.81	10.31	Costa Rica	207	275	147	2914
47814	365	88109511	CHIROPTERA	PHYLLOSTOMIDAE	Anoura	geoffroyi	Anoura_geoffroyi	-84.15	10.16	Costa Rica	172	229	118	2767
47819	365	88109511	CHIROPTERA	PHYLLOSTOMIDAE	Anoura	geoffroyi	Anoura_geoffroyi	-84.1	9.66	Costa Rica	214	285	152	2865
47820	365	88109511	CHIROPTERA	PHYLLOSTOMIDAE	Anoura	geoffroyi	Anoura_geoffroyi	-83.64	9.9	Costa Rica	224	285	169	3113
47825	365	88109511	CHIROPTERA	PHYLLOSTOMIDAE	Anoura	geoffroyi	Anoura_geoffroyi	-83.54	9.45	Costa Rica	169	232	109	3742
47826	365	88109511	CHIROPTERA	PHYLLOSTOMIDAE	Anoura	geoffroyi	Anoura_geoffroyi	-82.97	8.68	Costa Rica	221	294	159	3426
47827	365	88109511	CHIROPTERA	PHYLLOSTOMIDAE	Anoura	geoffroyi	Anoura_geoffroyi	-89.36	14.43	El Salvador	209	288	140	1535
47831	365	88109511	CHIROPTERA	PHYLLOSTOMIDAE	Anoura	geoffroyi	Anoura_geoffroyi	-89.61	13.86	El Salvador	217	299	142	1935
47833	365	88109511	CHIROPTERA	PHYLLOSTOMIDAE	Anoura	geoffroyi	Anoura_geoffroyi	-88.23	13.8	El Salvador	227	314	150	2066
47836	365	88109511	CHIROPTERA	PHYLLOSTOMIDAE	Anoura	geoffroyi	Anoura_geoffroyi	-91.57	15.96	Guatemala	158	242	74	1858
47839	365	88109511	CHIROPTERA	PHYLLOSTOMIDAE	Anoura	geoffroyi	Anoura_geoffroyi	-91.96	15.4	Guatemala	166	249	77	1668
47840	365	88109511	CHIROPTERA	PHYLLOSTOMIDAE	Anoura	geoffroyi	Anoura_geoffroyi	-91.82	14.96	Guatemala	132	206	35	1840
47841	365	88109511	CHIROPTERA	PHYLLOSTOMIDAE	Anoura	geoffroyi	Anoura_geoffroyi	-91.18	15.48	Guatemala	147	226	66	1412
47848	365	88109511	CHIROPTERA	PHYLLOSTOMIDAE	Anoura	geoffroyi	Anoura_geoffroyi	-91.32	14.71	Guatemala	159	233	76	1463
47849	365	88109511	CHIROPTERA	PHYLLOSTOMIDAE	Anoura	geoffroyi	Anoura_geoffroyi	-90.91	15.07	Guatemala	181	254	105	1298
47850	365	88109511	CHIROPTERA	PHYLLOSTOMIDAE	Anoura	geoffroyi	Anoura_geoffroyi	-90.37	15.48	Guatemala	178	242	103	2115
47856	365	88109511	CHIROPTERA	PHYLLOSTOMIDAE	Anoura	geoffroyi	Anoura_geoffroyi	-90.87	14.52	Guatemala	162	232	85	1527
47858	365	88109511	CHIROPTERA	PHYLLOSTOMIDAE	Anoura	geoffroyi	Anoura_geoffroyi	-90.05	15.13	Guatemala	158	218	95	1955
47861	365	88109511	CHIROPTERA	PHYLLOSTOMIDAE	Anoura	geoffroyi	Anoura_geoffroyi	-88.69	15.67	Guatemala	253	314	192	3010
47862	365	88109511	CHIROPTERA	PHYLLOSTOMIDAE	Anoura	geoffroyi	Anoura_geoffroyi	-86.24	14.61	Honduras	245	332	162	1248
47864	365	88109511	CHIROPTERA	PHYLLOSTOMIDAE	Anoura	geoffroyi	Anoura_geoffroyi	-85.59	15.01	Honduras	239	316	166	1923
47865	365	88109511	CHIROPTERA	PHYLLOSTOMIDAE	Anoura	geoffroyi	Anoura_geoffroyi	-86.36	14.06	Honduras	240	326	155	1055
47867	365	88109511	CHIROPTERA	PHYLLOSTOMIDAE	Anoura	geoffroyi	Anoura_geoffroyi	-109.74	27.34	Mexico	253	389	91	331
47868	365	88109511	CHIROPTERA	PHYLLOSTOMIDAE	Anoura	geoffroyi	Anoura_geoffroyi	-107.64	25.66	Mexico	233	364	87	1007
47869	365	88109511	CHIROPTERA	PHYLLOSTOMIDAE	Anoura	geoffroyi	Anoura_geoffroyi	-106.41	24.92	Mexico	197	310	77	1214
47871	365	88109511	CHIROPTERA	PHYLLOSTOMIDAE	Anoura	geoffroyi	Anoura_geoffroyi	-106.11	23.25	Mexico	246	326	144	882
47877	365	88109511	CHIROPTERA	PHYLLOSTOMIDAE	Anoura	geoffroyi	Anoura_geoffroyi	-105.31	22.63	Mexico	235	321	126	1377
47881	365	88109511	CHIROPTERA	PHYLLOSTOMIDAE	Anoura	geoffroyi	Anoura_geoffroyi	-104.36	23.46	Mexico	180	297	52	548
47882	365	88109511	CHIROPTERA	PHYLLOSTOMIDAE	Anoura	geoffroyi	Anoura_geoffroyi	-104.99	21.91	Mexico	230	323	119	1400
47885	365	88109511	CHIROPTERA	PHYLLOSTOMIDAE	Anoura	geoffroyi	Anoura_geoffroyi	-103.17	23.57	Mexico	172	309	22	471
47886	365	88109511	CHIROPTERA	PHYLLOSTOMIDAE	Anoura	geoffroyi	Anoura_geoffroyi	-105.07	21.45	Mexico	231	316	125	1464
47888	365	88109511	CHIROPTERA	PHYLLOSTOMIDAE	Anoura	geoffroyi	Anoura_geoffroyi	-105.07	20.39	Mexico	184	283	73	1361
47893	365	88109511	CHIROPTERA	PHYLLOSTOMIDAE	Anoura	geoffroyi	Anoura_geoffroyi	-104.35	20.36	Mexico	182	297	66	1046
47894	365	88109511	CHIROPTERA	PHYLLOSTOMIDAE	Anoura	geoffroyi	Anoura_geoffroyi	-105.07	19.52	Mexico	261	338	157	833
47896	365	88109511	CHIROPTERA	PHYLLOSTOMIDAE	Anoura	geoffroyi	Anoura_geoffroyi	-103.43	20.92	Mexico	199	331	66	932
47898	365	88109511	CHIROPTERA	PHYLLOSTOMIDAE	Anoura	geoffroyi	Anoura_geoffroyi	-103.75	19.84	Mexico	156	266	47	907
47900	365	88109511	CHIROPTERA	PHYLLOSTOMIDAE	Anoura	geoffroyi	Anoura_geoffroyi	-104.02	19.42	Mexico	223	321	115	1254
47915	365	88109511	CHIROPTERA	PHYLLOSTOMIDAE	Anoura	geoffroyi	Anoura_geoffroyi	-103.71	18.73	Mexico	261	338	158	879
47916	365	88109511	CHIROPTERA	PHYLLOSTOMIDAE	Anoura	geoffroyi	Anoura_geoffroyi	-103.01	19.37	Mexico	222	331	104	1189
47917	365	88109511	CHIROPTERA	PHYLLOSTOMIDAE	Anoura	geoffroyi	Anoura_geoffroyi	-99.2	23.09	Mexico	183	291	61	943
47919	365	88109511	CHIROPTERA	PHYLLOSTOMIDAE	Anoura	geoffroyi	Anoura_geoffroyi	-101.64	20.59	Mexico	202	323	73	704
47922	365	88109511	CHIROPTERA	PHYLLOSTOMIDAE	Anoura	geoffroyi	Anoura_geoffroyi	-103	18.92	Mexico	198	293	93	1281
47923	365	88109511	CHIROPTERA	PHYLLOSTOMIDAE	Anoura	geoffroyi	Anoura_geoffroyi	-99.35	22.52	Mexico	221	327	96	1439
47926	365	88109511	CHIROPTERA	PHYLLOSTOMIDAE	Anoura	geoffroyi	Anoura_geoffroyi	-102.11	19.42	Mexico	171	283	54	1375
47928	365	88109511	CHIROPTERA	PHYLLOSTOMIDAE	Anoura	geoffroyi	Anoura_geoffroyi	-100.05	21.3	Mexico	176	295	54	618
47929	365	88109511	CHIROPTERA	PHYLLOSTOMIDAE	Anoura	geoffroyi	Anoura_geoffroyi	-98.98	22.08	Mexico	238	338	119	1320
47931	365	88109511	CHIROPTERA	PHYLLOSTOMIDAE	Anoura	geoffroyi	Anoura_geoffroyi	-100.1	20.4	Mexico	173	295	45	636
47932	365	88109511	CHIROPTERA	PHYLLOSTOMIDAE	Anoura	geoffroyi	Anoura_geoffroyi	-99.19	21.26	Mexico	204	318	82	1230
47934	365	88109511	CHIROPTERA	PHYLLOSTOMIDAE	Anoura	geoffroyi	Anoura_geoffroyi	-100.45	19.65	Mexico	160	267	45	917
47935	365	88109511	CHIROPTERA	PHYLLOSTOMIDAE	Anoura	geoffroyi	Anoura_geoffroyi	-98.56	21.17	Mexico	247	350	127	1668
47939	365	88109511	CHIROPTERA	PHYLLOSTOMIDAE	Anoura	geoffroyi	Anoura_geoffroyi	-98.8	20.75	Mexico	160	269	50	1171
47943	365	88109511	CHIROPTERA	PHYLLOSTOMIDAE	Anoura	geoffroyi	Anoura_geoffroyi	-99.49	19.93	Mexico	154	267	29	770
47944	365	88109511	CHIROPTERA	PHYLLOSTOMIDAE	Anoura	geoffroyi	Anoura_geoffroyi	-100.16	19.2	Mexico	154	257	40	1073
47945	365	88109511	CHIROPTERA	PHYLLOSTOMIDAE	Anoura	geoffroyi	Anoura_geoffroyi	-101.62	17.7	Mexico	268	343	183	1101
47955	365	88109511	CHIROPTERA	PHYLLOSTOMIDAE	Anoura	geoffroyi	Anoura_geoffroyi	-99.9	18.83	Mexico	191	299	91	1340
47958	365	88109511	CHIROPTERA	PHYLLOSTOMIDAE	Anoura	geoffroyi	Anoura_geoffroyi	-98.2	20.4	Mexico	174	276	64	1770
47969	365	88109511	CHIROPTERA	PHYLLOSTOMIDAE	Anoura	geoffroyi	Anoura_geoffroyi	-99.97	18.38	Mexico	217	326	126	1155
47975	365	88109511	CHIROPTERA	PHYLLOSTOMIDAE	Anoura	geoffroyi	Anoura_geoffroyi	-99.33	18.97	Mexico	205	314	100	996
47993	365	88109511	CHIROPTERA	PHYLLOSTOMIDAE	Anoura	geoffroyi	Anoura_geoffroyi	-98.84	19.15	Mexico	138	245	18	1008
48000	365	88109511	CHIROPTERA	PHYLLOSTOMIDAE	Anoura	geoffroyi	Anoura_geoffroyi	-100.67	17.18	Mexico	274	345	200	1150
48004	365	88109511	CHIROPTERA	PHYLLOSTOMIDAE	Anoura	geoffroyi	Anoura_geoffroyi	-100.27	17.56	Mexico	179	264	105	1549
48005	365	88109511	CHIROPTERA	PHYLLOSTOMIDAE	Anoura	geoffroyi	Anoura_geoffroyi	-99.86	17.82	Mexico	204	300	119	1162
48007	365	88109511	CHIROPTERA	PHYLLOSTOMIDAE	Anoura	geoffroyi	Anoura_geoffroyi	-97.61	20.05	Mexico	219	312	116	2814
48014	365	88109511	CHIROPTERA	PHYLLOSTOMIDAE	Anoura	geoffroyi	Anoura_geoffroyi	-98.18	19.34	Mexico	140	248	19	837
48035	365	88109511	CHIROPTERA	PHYLLOSTOMIDAE	Anoura	geoffroyi	Anoura_geoffroyi	-98.1	18.87	Mexico	174	286	55	786
48038	365	88109511	CHIROPTERA	PHYLLOSTOMIDAE	Anoura	geoffroyi	Anoura_geoffroyi	-99.8	16.82	Mexico	285	352	211	1093
48040	365	88109511	CHIROPTERA	PHYLLOSTOMIDAE	Anoura	geoffroyi	Anoura_geoffroyi	-96.94	19.58	Mexico	181	262	97	1621
48055	365	88109511	CHIROPTERA	PHYLLOSTOMIDAE	Anoura	geoffroyi	Anoura_geoffroyi	-97.41	18.52	Mexico	162	269	50	528
48057	365	88109511	CHIROPTERA	PHYLLOSTOMIDAE	Anoura	geoffroyi	Anoura_geoffroyi	-97.01	18.89	Mexico	186	274	93	1857
48059	365	88109511	CHIROPTERA	PHYLLOSTOMIDAE	Anoura	geoffroyi	Anoura_geoffroyi	-96.15	19.18	Mexico	254	318	176	1515
48060	365	88109511	CHIROPTERA	PHYLLOSTOMIDAE	Anoura	geoffroyi	Anoura_geoffroyi	-97.78	17.52	Mexico	176	291	48	815
48062	365	88109511	CHIROPTERA	PHYLLOSTOMIDAE	Anoura	geoffroyi	Anoura_geoffroyi	-96.79	18.25	Mexico	216	304	126	3465
48065	365	88109511	CHIROPTERA	PHYLLOSTOMIDAE	Anoura	geoffroyi	Anoura_geoffroyi	-97.8	17.01	Mexico	155	261	41	1325
48067	365	88109511	CHIROPTERA	PHYLLOSTOMIDAE	Anoura	geoffroyi	Anoura_geoffroyi	-96.95	17.81	Mexico	207	312	98	785
48069	365	88109511	CHIROPTERA	PHYLLOSTOMIDAE	Anoura	geoffroyi	Anoura_geoffroyi	-96.18	17.94	Mexico	241	330	156	3710
48073	365	88109511	CHIROPTERA	PHYLLOSTOMIDAE	Anoura	geoffroyi	Anoura_geoffroyi	-96.5	17.44	Mexico	156	255	58	1139
48079	365	88109511	CHIROPTERA	PHYLLOSTOMIDAE	Anoura	geoffroyi	Anoura_geoffroyi	-95.07	18.61	Mexico	236	312	163	3084
48080	365	88109511	CHIROPTERA	PHYLLOSTOMIDAE	Anoura	geoffroyi	Anoura_geoffroyi	-97.08	16.42	Mexico	203	307	89	1199
48095	365	88109511	CHIROPTERA	PHYLLOSTOMIDAE	Anoura	geoffroyi	Anoura_geoffroyi	-96.04	17.14	Mexico	151	237	67	1588
48099	365	88109511	CHIROPTERA	PHYLLOSTOMIDAE	Anoura	geoffroyi	Anoura_geoffroyi	-96.58	16.29	Mexico	175	267	82	1029
48105	365	88109511	CHIROPTERA	PHYLLOSTOMIDAE	Anoura	geoffroyi	Anoura_geoffroyi	-95.77	16.59	Mexico	181	261	97	1216
48107	365	88109511	CHIROPTERA	PHYLLOSTOMIDAE	Anoura	geoffroyi	Anoura_geoffroyi	-95.04	17.22	Mexico	249	343	166	2454
48108	365	88109511	CHIROPTERA	PHYLLOSTOMIDAE	Anoura	geoffroyi	Anoura_geoffroyi	-94.12	17.1	Mexico	241	326	157	2836
48110	365	88109511	CHIROPTERA	PHYLLOSTOMIDAE	Anoura	geoffroyi	Anoura_geoffroyi	-94.2	16.59	Mexico	222	301	137	1358
48115	365	88109511	CHIROPTERA	PHYLLOSTOMIDAE	Anoura	geoffroyi	Anoura_geoffroyi	-93.66	16.97	Mexico	225	308	137	1075
48125	365	88109511	CHIROPTERA	PHYLLOSTOMIDAE	Anoura	geoffroyi	Anoura_geoffroyi	-93.01	17.35	Mexico	241	329	157	3932
48150	365	88109511	CHIROPTERA	PHYLLOSTOMIDAE	Anoura	geoffroyi	Anoura_geoffroyi	-93.73	16.35	Mexico	239	325	145	1070
48156	365	88109511	CHIROPTERA	PHYLLOSTOMIDAE	Anoura	geoffroyi	Anoura_geoffroyi	-93.18	16.87	Mexico	227	315	135	1109
48181	365	88109511	CHIROPTERA	PHYLLOSTOMIDAE	Anoura	geoffroyi	Anoura_geoffroyi	-92.31	17.27	Mexico	226	309	141	2531
48187	365	88109511	CHIROPTERA	PHYLLOSTOMIDAE	Anoura	geoffroyi	Anoura_geoffroyi	-93.46	15.99	Mexico	234	323	136	1751
48188	365	88109511	CHIROPTERA	PHYLLOSTOMIDAE	Anoura	geoffroyi	Anoura_geoffroyi	-92.71	16.72	Mexico	157	241	66	1320
48212	365	88109511	CHIROPTERA	PHYLLOSTOMIDAE	Anoura	geoffroyi	Anoura_geoffroyi	-92.96	15.86	Mexico	231	325	127	2080
48214	365	88109511	CHIROPTERA	PHYLLOSTOMIDAE	Anoura	geoffroyi	Anoura_geoffroyi	-92.35	16.24	Mexico	234	336	129	1185
48216	365	88109511	CHIROPTERA	PHYLLOSTOMIDAE	Anoura	geoffroyi	Anoura_geoffroyi	-91.79	16.73	Mexico	215	302	127	2376
48236	365	88109511	CHIROPTERA	PHYLLOSTOMIDAE	Anoura	geoffroyi	Anoura_geoffroyi	-92.72	15.38	Mexico	248	337	154	2841
48239	365	88109511	CHIROPTERA	PHYLLOSTOMIDAE	Anoura	geoffroyi	Anoura_geoffroyi	-91.11	16.89	Mexico	253	338	171	2225
48282	365	88109511	CHIROPTERA	PHYLLOSTOMIDAE	Anoura	geoffroyi	Anoura_geoffroyi	-90.96	16.12	Mexico	257	337	177	3058
34602	599	1677	CETARTIODACTYLA	ANTILOCAPRIDAE	Antilocapra	americana	Antilocapra_americana	-115	55	Canada	-4	201	-245	553
34603	599	1677	CETARTIODACTYLA	ANTILOCAPRIDAE	Antilocapra	americana	Antilocapra_americana	-114.09	51.03	Canada	31	228	-169	436
34605	599	1677	CETARTIODACTYLA	ANTILOCAPRIDAE	Antilocapra	americana	Antilocapra_americana	-111.6	50.84	Canada	36	266	-207	312
34606	599	1677	CETARTIODACTYLA	ANTILOCAPRIDAE	Antilocapra	americana	Antilocapra_americana	-111.16	50.21	Canada	46	271	-184	326
34607	599	1677	CETARTIODACTYLA	ANTILOCAPRIDAE	Antilocapra	americana	Antilocapra_americana	-110.7	50.1	Canada	50	275	-179	332
34608	599	1677	CETARTIODACTYLA	ANTILOCAPRIDAE	Antilocapra	americana	Antilocapra_americana	-111.28	49.48	Canada	51	269	-153	336
34610	599	1677	CETARTIODACTYLA	ANTILOCAPRIDAE	Antilocapra	americana	Antilocapra_americana	-110.12	50.58	Canada	36	267	-203	332
34611	599	1677	CETARTIODACTYLA	ANTILOCAPRIDAE	Antilocapra	americana	Antilocapra_americana	-110.85	49.16	Canada	50	272	-157	307
34612	599	1677	CETARTIODACTYLA	ANTILOCAPRIDAE	Antilocapra	americana	Antilocapra_americana	-108.75	50.73	Canada	35	264	-197	333
34614	599	1677	CETARTIODACTYLA	ANTILOCAPRIDAE	Antilocapra	americana	Antilocapra_americana	-106.7	52.2	Canada	19	254	-230	361
34615	599	1677	CETARTIODACTYLA	ANTILOCAPRIDAE	Antilocapra	americana	Antilocapra_americana	-105.21	49.21	Canada	39	277	-190	333
34616	599	1677	CETARTIODACTYLA	ANTILOCAPRIDAE	Antilocapra	americana	Antilocapra_americana	-115.72	31.4	Mexico	150	305	19	257
34617	599	1677	CETARTIODACTYLA	ANTILOCAPRIDAE	Antilocapra	americana	Antilocapra_americana	-114.86	31	Mexico	192	351	49	88
34618	599	1677	CETARTIODACTYLA	ANTILOCAPRIDAE	Antilocapra	americana	Antilocapra_americana	-114.37	29.37	Mexico	175	329	46	141
34620	599	1677	CETARTIODACTYLA	ANTILOCAPRIDAE	Antilocapra	americana	Antilocapra_americana	-113.71	27.63	Mexico	210	355	85	119
34624	599	1677	CETARTIODACTYLA	ANTILOCAPRIDAE	Antilocapra	americana	Antilocapra_americana	-113.63	26.9	Mexico	202	345	84	95
34625	599	1677	CETARTIODACTYLA	ANTILOCAPRIDAE	Antilocapra	americana	Antilocapra_americana	-107.15	26.73	Mexico	144	283	-6	854
34626	599	1677	CETARTIODACTYLA	ANTILOCAPRIDAE	Antilocapra	americana	Antilocapra_americana	-104.8	27	Mexico	185	346	5	355
34627	599	1677	CETARTIODACTYLA	ANTILOCAPRIDAE	Antilocapra	americana	Antilocapra_americana	-101.42	25.57	Mexico	203	334	54	301
34628	599	1677	CETARTIODACTYLA	ANTILOCAPRIDAE	Antilocapra	americana	Antilocapra_americana	-101.16	23.66	Mexico	176	307	39	360
34629	599	1677	CETARTIODACTYLA	ANTILOCAPRIDAE	Antilocapra	americana	Antilocapra_americana	-97.15	18.27	Mexico	176	280	70	1098
34630	599	1677	CETARTIODACTYLA	ANTILOCAPRIDAE	Antilocapra	americana	Antilocapra_americana	-121.12	44.55	United States	86	292	-51	289
34631	599	1677	CETARTIODACTYLA	ANTILOCAPRIDAE	Antilocapra	americana	Antilocapra_americana	-123.15	41.56	United States	64	250	-60	929
34632	599	1677	CETARTIODACTYLA	ANTILOCAPRIDAE	Antilocapra	americana	Antilocapra_americana	-122.07	41.86	United States	71	276	-81	418
34633	599	1677	CETARTIODACTYLA	ANTILOCAPRIDAE	Antilocapra	americana	Antilocapra_americana	-122.19	41.4	United States	40	221	-83	918
34634	599	1677	CETARTIODACTYLA	ANTILOCAPRIDAE	Antilocapra	americana	Antilocapra_americana	-121.36	41.95	United States	85	295	-70	310
34635	599	1677	CETARTIODACTYLA	ANTILOCAPRIDAE	Antilocapra	americana	Antilocapra_americana	-120.18	42.29	United States	57	262	-85	433
34636	599	1677	CETARTIODACTYLA	ANTILOCAPRIDAE	Antilocapra	americana	Antilocapra_americana	-120.87	41.44	United States	76	289	-80	411
34638	599	1677	CETARTIODACTYLA	ANTILOCAPRIDAE	Antilocapra	americana	Antilocapra_americana	-119.61	42.55	United States	68	280	-78	295
34641	599	1677	CETARTIODACTYLA	ANTILOCAPRIDAE	Antilocapra	americana	Antilocapra_americana	-119	43.05	United States	72	286	-83	276
34646	599	1677	CETARTIODACTYLA	ANTILOCAPRIDAE	Antilocapra	americana	Antilocapra_americana	-120.9	40.89	United States	65	276	-89	515
34647	599	1677	CETARTIODACTYLA	ANTILOCAPRIDAE	Antilocapra	americana	Antilocapra_americana	-114.28	47.32	United States	60	271	-94	451
34648	599	1677	CETARTIODACTYLA	ANTILOCAPRIDAE	Antilocapra	americana	Antilocapra_americana	-119.49	42.1	United States	64	279	-89	307
34651	599	1677	CETARTIODACTYLA	ANTILOCAPRIDAE	Antilocapra	americana	Antilocapra_americana	-120.36	40.8	United States	65	287	-97	349
34652	599	1677	CETARTIODACTYLA	ANTILOCAPRIDAE	Antilocapra	americana	Antilocapra_americana	-119.73	41.42	United States	70	285	-86	337
34653	599	1677	CETARTIODACTYLA	ANTILOCAPRIDAE	Antilocapra	americana	Antilocapra_americana	-119.01	41.84	United States	65	288	-97	266
34656	599	1677	CETARTIODACTYLA	ANTILOCAPRIDAE	Antilocapra	americana	Antilocapra_americana	-119.29	41.29	United States	81	306	-85	253
34657	599	1677	CETARTIODACTYLA	ANTILOCAPRIDAE	Antilocapra	americana	Antilocapra_americana	-119.59	40.9	United States	72	292	-89	287
34661	599	1677	CETARTIODACTYLA	ANTILOCAPRIDAE	Antilocapra	americana	Antilocapra_americana	-120.09	39.48	United States	62	272	-100	625
34662	599	1677	CETARTIODACTYLA	ANTILOCAPRIDAE	Antilocapra	americana	Antilocapra_americana	-118.05	40.65	United States	91	324	-86	226
34663	599	1677	CETARTIODACTYLA	ANTILOCAPRIDAE	Antilocapra	americana	Antilocapra_americana	-121.26	37.04	United States	150	335	15	404
34664	599	1677	CETARTIODACTYLA	ANTILOCAPRIDAE	Antilocapra	americana	Antilocapra_americana	-114.82	43.34	United States	41	278	-151	429
34665	599	1677	CETARTIODACTYLA	ANTILOCAPRIDAE	Antilocapra	americana	Antilocapra_americana	-113.7	44.15	United States	-3	217	-184	439
34666	599	1677	CETARTIODACTYLA	ANTILOCAPRIDAE	Antilocapra	americana	Antilocapra_americana	-120.63	36.9	United States	165	357	19	210
34669	599	1677	CETARTIODACTYLA	ANTILOCAPRIDAE	Antilocapra	americana	Antilocapra_americana	-117.25	39.29	United States	70	292	-98	270
34670	599	1677	CETARTIODACTYLA	ANTILOCAPRIDAE	Antilocapra	americana	Antilocapra_americana	-111.72	44.61	United States	11	236	-175	528
34671	599	1677	CETARTIODACTYLA	ANTILOCAPRIDAE	Antilocapra	americana	Antilocapra_americana	-120.57	35.72	United States	150	346	-1	359
34672	599	1677	CETARTIODACTYLA	ANTILOCAPRIDAE	Antilocapra	americana	Antilocapra_americana	-109.69	46.49	United States	64	280	-116	365
34673	599	1677	CETARTIODACTYLA	ANTILOCAPRIDAE	Antilocapra	americana	Antilocapra_americana	-110.9	45.16	United States	3	221	-168	658
34675	599	1677	CETARTIODACTYLA	ANTILOCAPRIDAE	Antilocapra	americana	Antilocapra_americana	-116.66	39.27	United States	68	284	-97	288
34677	599	1677	CETARTIODACTYLA	ANTILOCAPRIDAE	Antilocapra	americana	Antilocapra_americana	-109.18	46.56	United States	54	271	-133	415
34678	599	1677	CETARTIODACTYLA	ANTILOCAPRIDAE	Antilocapra	americana	Antilocapra_americana	-112.9	42.8	United States	76	305	-99	295
34681	599	1677	CETARTIODACTYLA	ANTILOCAPRIDAE	Antilocapra	americana	Antilocapra_americana	-120.02	35.35	United States	143	334	1	484
34684	599	1677	CETARTIODACTYLA	ANTILOCAPRIDAE	Antilocapra	americana	Antilocapra_americana	-110.5	44.77	United States	-11	208	-189	647
34685	599	1677	CETARTIODACTYLA	ANTILOCAPRIDAE	Antilocapra	americana	Antilocapra_americana	-106.4	48.85	United States	36	275	-193	310
34700	599	1677	CETARTIODACTYLA	ANTILOCAPRIDAE	Antilocapra	americana	Antilocapra_americana	-106.85	48.17	United States	56	295	-179	290
34702	599	1677	CETARTIODACTYLA	ANTILOCAPRIDAE	Antilocapra	americana	Antilocapra_americana	-111.16	43.66	United States	23	247	-157	526
34704	599	1677	CETARTIODACTYLA	ANTILOCAPRIDAE	Antilocapra	americana	Antilocapra_americana	-110.02	44.74	United States	-4	213	-178	610
34708	599	1677	CETARTIODACTYLA	ANTILOCAPRIDAE	Antilocapra	americana	Antilocapra_americana	-110.71	43.74	United States	0	225	-182	622
34722	599	1677	CETARTIODACTYLA	ANTILOCAPRIDAE	Antilocapra	americana	Antilocapra_americana	-108.5	45.78	United States	84	310	-110	365
34726	599	1677	CETARTIODACTYLA	ANTILOCAPRIDAE	Antilocapra	americana	Antilocapra_americana	-115.72	38.17	United States	103	323	-82	230
34727	599	1677	CETARTIODACTYLA	ANTILOCAPRIDAE	Antilocapra	americana	Antilocapra_americana	-115.76	37.7	United States	119	335	-63	205
34728	599	1677	CETARTIODACTYLA	ANTILOCAPRIDAE	Antilocapra	americana	Antilocapra_americana	-118.6	34.78	United States	141	313	10	351
34729	599	1677	CETARTIODACTYLA	ANTILOCAPRIDAE	Antilocapra	americana	Antilocapra_americana	-112.24	41.05	United States	107	330	-69	412
34737	599	1677	CETARTIODACTYLA	ANTILOCAPRIDAE	Antilocapra	americana	Antilocapra_americana	-110.7	42.14	United States	15	248	-174	352
34739	599	1677	CETARTIODACTYLA	ANTILOCAPRIDAE	Antilocapra	americana	Antilocapra_americana	-109.82	42.95	United States	10	238	-179	320
34741	599	1677	CETARTIODACTYLA	ANTILOCAPRIDAE	Antilocapra	americana	Antilocapra_americana	-104.46	48.15	United States	53	298	-187	354
34742	599	1677	CETARTIODACTYLA	ANTILOCAPRIDAE	Antilocapra	americana	Antilocapra_americana	-114.93	37.59	United States	114	333	-68	250
34743	599	1677	CETARTIODACTYLA	ANTILOCAPRIDAE	Antilocapra	americana	Antilocapra_americana	-108	44.5	United States	73	320	-159	191
34745	599	1677	CETARTIODACTYLA	ANTILOCAPRIDAE	Antilocapra	americana	Antilocapra_americana	-110.24	41.92	United States	34	281	-178	217
34746	599	1677	CETARTIODACTYLA	ANTILOCAPRIDAE	Antilocapra	americana	Antilocapra_americana	-104.89	47.26	United States	63	304	-164	354
34747	599	1677	CETARTIODACTYLA	ANTILOCAPRIDAE	Antilocapra	americana	Antilocapra_americana	-111.2	40.9	United States	46	269	-131	469
34748	599	1677	CETARTIODACTYLA	ANTILOCAPRIDAE	Antilocapra	americana	Antilocapra_americana	-109.5	42.24	United States	27	277	-204	213
34749	599	1677	CETARTIODACTYLA	ANTILOCAPRIDAE	Antilocapra	americana	Antilocapra_americana	-110.38	41.31	United States	47	275	-138	256
34752	599	1677	CETARTIODACTYLA	ANTILOCAPRIDAE	Antilocapra	americana	Antilocapra_americana	-103.94	47.36	United States	56	293	-171	368
34753	599	1677	CETARTIODACTYLA	ANTILOCAPRIDAE	Antilocapra	americana	Antilocapra_americana	-112.93	38.32	United States	84	313	-107	318
34754	599	1677	CETARTIODACTYLA	ANTILOCAPRIDAE	Antilocapra	americana	Antilocapra_americana	-107.48	43.68	United States	62	310	-170	304
34756	599	1677	CETARTIODACTYLA	ANTILOCAPRIDAE	Antilocapra	americana	Antilocapra_americana	-108.53	42.48	United States	36	265	-150	297
34757	599	1677	CETARTIODACTYLA	ANTILOCAPRIDAE	Antilocapra	americana	Antilocapra_americana	-109.51	41.46	United States	57	291	-140	219
34760	599	1677	CETARTIODACTYLA	ANTILOCAPRIDAE	Antilocapra	americana	Antilocapra_americana	-107.63	43.16	United States	62	300	-145	239
34761	599	1677	CETARTIODACTYLA	ANTILOCAPRIDAE	Antilocapra	americana	Antilocapra_americana	-113.56	37.09	United States	165	385	-26	216
34763	599	1677	CETARTIODACTYLA	ANTILOCAPRIDAE	Antilocapra	americana	Antilocapra_americana	-108.91	41.66	United States	52	284	-132	218
34770	599	1677	CETARTIODACTYLA	ANTILOCAPRIDAE	Antilocapra	americana	Antilocapra_americana	-107.07	43.22	United States	56	287	-137	306
34771	599	1677	CETARTIODACTYLA	ANTILOCAPRIDAE	Antilocapra	americana	Antilocapra_americana	-107.73	42.47	United States	50	276	-126	266
34772	599	1677	CETARTIODACTYLA	ANTILOCAPRIDAE	Antilocapra	americana	Antilocapra_americana	-112.63	37.55	United States	50	261	-127	428
34774	599	1677	CETARTIODACTYLA	ANTILOCAPRIDAE	Antilocapra	americana	Antilocapra_americana	-107.37	42.78	United States	47	268	-123	295
34778	599	1677	CETARTIODACTYLA	ANTILOCAPRIDAE	Antilocapra	americana	Antilocapra_americana	-105.15	44.85	United States	66	300	-141	381
34780	599	1677	CETARTIODACTYLA	ANTILOCAPRIDAE	Antilocapra	americana	Antilocapra_americana	-108.26	41.62	United States	46	281	-141	219
34782	599	1677	CETARTIODACTYLA	ANTILOCAPRIDAE	Antilocapra	americana	Antilocapra_americana	-112.15	37.68	United States	52	268	-138	316
34786	599	1677	CETARTIODACTYLA	ANTILOCAPRIDAE	Antilocapra	americana	Antilocapra_americana	-105.5	44.3	United States	64	296	-135	393
34804	599	1677	CETARTIODACTYLA	ANTILOCAPRIDAE	Antilocapra	americana	Antilocapra_americana	-107.35	42.18	United States	56	280	-113	269
34810	599	1677	CETARTIODACTYLA	ANTILOCAPRIDAE	Antilocapra	americana	Antilocapra_americana	-105.78	43.6	United States	67	299	-124	358
34812	599	1677	CETARTIODACTYLA	ANTILOCAPRIDAE	Antilocapra	americana	Antilocapra_americana	-107.76	41.57	United States	48	281	-136	241
34813	599	1677	CETARTIODACTYLA	ANTILOCAPRIDAE	Antilocapra	americana	Antilocapra_americana	-106.89	42.41	United States	69	298	-111	263
34814	599	1677	CETARTIODACTYLA	ANTILOCAPRIDAE	Antilocapra	americana	Antilocapra_americana	-106.25	43.03	United States	70	299	-110	342
34815	599	1677	CETARTIODACTYLA	ANTILOCAPRIDAE	Antilocapra	americana	Antilocapra_americana	-110.71	38.53	United States	105	339	-112	175
34820	599	1677	CETARTIODACTYLA	ANTILOCAPRIDAE	Antilocapra	americana	Antilocapra_americana	-103.75	45.4	United States	66	301	-143	408
34824	599	1677	CETARTIODACTYLA	ANTILOCAPRIDAE	Antilocapra	americana	Antilocapra_americana	-103.13	45.91	United States	62	298	-158	408
34826	599	1677	CETARTIODACTYLA	ANTILOCAPRIDAE	Antilocapra	americana	Antilocapra_americana	-106.4	42.39	United States	57	278	-110	327
34829	599	1677	CETARTIODACTYLA	ANTILOCAPRIDAE	Antilocapra	americana	Antilocapra_americana	-106.93	41.77	United States	59	285	-113	273
34830	599	1677	CETARTIODACTYLA	ANTILOCAPRIDAE	Antilocapra	americana	Antilocapra_americana	-105.25	43.23	United States	77	313	-120	328
34832	599	1677	CETARTIODACTYLA	ANTILOCAPRIDAE	Antilocapra	americana	Antilocapra_americana	-104.59	43.83	United States	75	314	-133	346
34838	599	1677	CETARTIODACTYLA	ANTILOCAPRIDAE	Antilocapra	americana	Antilocapra_americana	-105.48	42.76	United States	76	304	-113	316
34841	599	1677	CETARTIODACTYLA	ANTILOCAPRIDAE	Antilocapra	americana	Antilocapra_americana	-115.49	32.67	United States	225	422	43	60
34843	599	1677	CETARTIODACTYLA	ANTILOCAPRIDAE	Antilocapra	americana	Antilocapra_americana	-102.15	45.93	United States	65	299	-157	437
34844	599	1677	CETARTIODACTYLA	ANTILOCAPRIDAE	Antilocapra	americana	Antilocapra_americana	-106.4	41.69	United States	54	271	-107	316
34846	599	1677	CETARTIODACTYLA	ANTILOCAPRIDAE	Antilocapra	americana	Antilocapra_americana	-112.12	35.93	United States	82	281	-82	405
34851	599	1677	CETARTIODACTYLA	ANTILOCAPRIDAE	Antilocapra	americana	Antilocapra_americana	-103.81	44.03	United States	57	264	-115	595
34852	599	1677	CETARTIODACTYLA	ANTILOCAPRIDAE	Antilocapra	americana	Antilocapra_americana	-104.18	43.64	United States	82	319	-127	362
34855	599	1677	CETARTIODACTYLA	ANTILOCAPRIDAE	Antilocapra	americana	Antilocapra_americana	-105.62	41.86	United States	49	263	-113	355
34856	599	1677	CETARTIODACTYLA	ANTILOCAPRIDAE	Antilocapra	americana	Antilocapra_americana	-106.98	40.51	United States	39	273	-157	513
34862	599	1677	CETARTIODACTYLA	ANTILOCAPRIDAE	Antilocapra	americana	Antilocapra_americana	-104.99	42.23	United States	84	310	-105	330
34863	599	1677	CETARTIODACTYLA	ANTILOCAPRIDAE	Antilocapra	americana	Antilocapra_americana	-104.45	42.76	United States	69	295	-125	387
34864	599	1677	CETARTIODACTYLA	ANTILOCAPRIDAE	Antilocapra	americana	Antilocapra_americana	-105.97	41.22	United States	48	264	-121	354
34865	599	1677	CETARTIODACTYLA	ANTILOCAPRIDAE	Antilocapra	americana	Antilocapra_americana	-103.94	43.25	United States	81	320	-134	383
34866	599	1677	CETARTIODACTYLA	ANTILOCAPRIDAE	Antilocapra	americana	Antilocapra_americana	-103.43	43.74	United States	73	293	-118	481
34878	599	1677	CETARTIODACTYLA	ANTILOCAPRIDAE	Antilocapra	americana	Antilocapra_americana	-106.27	40.63	United States	23	242	-157	595
34881	599	1677	CETARTIODACTYLA	ANTILOCAPRIDAE	Antilocapra	americana	Antilocapra_americana	-111.71	35.16	United States	80	274	-82	585
34882	599	1677	CETARTIODACTYLA	ANTILOCAPRIDAE	Antilocapra	americana	Antilocapra_americana	-105.22	41.54	United States	57	268	-108	363
34884	599	1677	CETARTIODACTYLA	ANTILOCAPRIDAE	Antilocapra	americana	Antilocapra_americana	-105.41	41	United States	54	262	-112	379
34885	599	1677	CETARTIODACTYLA	ANTILOCAPRIDAE	Antilocapra	americana	Antilocapra_americana	-102.39	43.69	United States	86	320	-129	415
34886	599	1677	CETARTIODACTYLA	ANTILOCAPRIDAE	Antilocapra	americana	Antilocapra_americana	-106.22	39.83	United States	-3	195	-175	590
34887	599	1677	CETARTIODACTYLA	ANTILOCAPRIDAE	Antilocapra	americana	Antilocapra_americana	-104.88	41.17	United States	68	275	-99	384
34892	599	1677	CETARTIODACTYLA	ANTILOCAPRIDAE	Antilocapra	americana	Antilocapra_americana	-104.34	41.47	United States	78	296	-100	405
34893	599	1677	CETARTIODACTYLA	ANTILOCAPRIDAE	Antilocapra	americana	Antilocapra_americana	-102.86	42.84	United States	87	321	-128	422
34894	599	1677	CETARTIODACTYLA	ANTILOCAPRIDAE	Antilocapra	americana	Antilocapra_americana	-107.15	38.48	United States	26	255	-211	372
34895	599	1677	CETARTIODACTYLA	ANTILOCAPRIDAE	Antilocapra	americana	Antilocapra_americana	-103.5	41.23	United States	84	306	-108	422
34896	599	1677	CETARTIODACTYLA	ANTILOCAPRIDAE	Antilocapra	americana	Antilocapra_americana	-109.76	34.95	United States	122	332	-71	247
34897	599	1677	CETARTIODACTYLA	ANTILOCAPRIDAE	Antilocapra	americana	Antilocapra_americana	-104.94	39.74	United States	101	308	-86	404
34898	599	1677	CETARTIODACTYLA	ANTILOCAPRIDAE	Antilocapra	americana	Antilocapra_americana	-104.24	40.42	United States	94	324	-118	346
34899	599	1677	CETARTIODACTYLA	ANTILOCAPRIDAE	Antilocapra	americana	Antilocapra_americana	-105.35	38.96	United States	25	234	-179	410
34900	599	1677	CETARTIODACTYLA	ANTILOCAPRIDAE	Antilocapra	americana	Antilocapra_americana	-104.4	39.74	United States	94	310	-101	386
34901	599	1677	CETARTIODACTYLA	ANTILOCAPRIDAE	Antilocapra	americana	Antilocapra_americana	-106.43	37.7	United States	38	242	-170	348
34903	599	1677	CETARTIODACTYLA	ANTILOCAPRIDAE	Antilocapra	americana	Antilocapra_americana	-105.82	38.18	United States	15	212	-172	504
34907	599	1677	CETARTIODACTYLA	ANTILOCAPRIDAE	Antilocapra	americana	Antilocapra_americana	-102.4	41.31	United States	89	314	-119	457
34908	599	1677	CETARTIODACTYLA	ANTILOCAPRIDAE	Antilocapra	americana	Antilocapra_americana	-102.8	40.85	United States	96	322	-109	438
34911	599	1677	CETARTIODACTYLA	ANTILOCAPRIDAE	Antilocapra	americana	Antilocapra_americana	-103.85	39.62	United States	90	312	-112	376
34913	599	1677	CETARTIODACTYLA	ANTILOCAPRIDAE	Antilocapra	americana	Antilocapra_americana	-100.43	42.88	United States	85	313	-132	504
34914	599	1677	CETARTIODACTYLA	ANTILOCAPRIDAE	Antilocapra	americana	Antilocapra_americana	-109.03	34.17	United States	82	279	-101	363
34915	599	1677	CETARTIODACTYLA	ANTILOCAPRIDAE	Antilocapra	americana	Antilocapra_americana	-109.37	33.76	United States	71	255	-97	587
34916	599	1677	CETARTIODACTYLA	ANTILOCAPRIDAE	Antilocapra	americana	Antilocapra_americana	-108.08	34.99	United States	80	285	-108	348
34918	599	1677	CETARTIODACTYLA	ANTILOCAPRIDAE	Antilocapra	americana	Antilocapra_americana	-108.59	34.43	United States	88	295	-106	320
34921	599	1677	CETARTIODACTYLA	ANTILOCAPRIDAE	Antilocapra	americana	Antilocapra_americana	-110.64	31.77	United States	157	327	-3	455
34922	599	1677	CETARTIODACTYLA	ANTILOCAPRIDAE	Antilocapra	americana	Antilocapra_americana	-108.79	33.61	United States	83	281	-103	466
34930	599	1677	CETARTIODACTYLA	ANTILOCAPRIDAE	Antilocapra	americana	Antilocapra_americana	-106.84	35.21	United States	120	326	-68	263
34935	599	1677	CETARTIODACTYLA	ANTILOCAPRIDAE	Antilocapra	americana	Antilocapra_americana	-107.61	34.07	United States	89	288	-103	317
34936	599	1677	CETARTIODACTYLA	ANTILOCAPRIDAE	Antilocapra	americana	Antilocapra_americana	-99.6	41.79	United States	87	308	-130	598
34937	599	1677	CETARTIODACTYLA	ANTILOCAPRIDAE	Antilocapra	americana	Antilocapra_americana	-103.82	37.53	United States	114	333	-95	328
34938	599	1677	CETARTIODACTYLA	ANTILOCAPRIDAE	Antilocapra	americana	Antilocapra_americana	-104.44	36.89	United States	77	270	-112	448
34941	599	1677	CETARTIODACTYLA	ANTILOCAPRIDAE	Antilocapra	americana	Antilocapra_americana	-109.22	31.93	United States	115	291	-44	556
34942	599	1677	CETARTIODACTYLA	ANTILOCAPRIDAE	Antilocapra	americana	Antilocapra_americana	-104.48	36.44	United States	98	301	-106	379
34943	599	1677	CETARTIODACTYLA	ANTILOCAPRIDAE	Antilocapra	americana	Antilocapra_americana	-104.7	36	United States	96	294	-101	413
34945	599	1677	CETARTIODACTYLA	ANTILOCAPRIDAE	Antilocapra	americana	Antilocapra_americana	-108.42	32.2	United States	148	343	-41	301
34946	599	1677	CETARTIODACTYLA	ANTILOCAPRIDAE	Antilocapra	americana	Antilocapra_americana	-107.51	33.03	United States	124	312	-57	345
34948	599	1677	CETARTIODACTYLA	ANTILOCAPRIDAE	Antilocapra	americana	Antilocapra_americana	-103.74	36.75	United States	100	295	-88	424
34951	599	1677	CETARTIODACTYLA	ANTILOCAPRIDAE	Antilocapra	americana	Antilocapra_americana	-108.87	31.52	United States	142	328	-34	393
34955	599	1677	CETARTIODACTYLA	ANTILOCAPRIDAE	Antilocapra	americana	Antilocapra_americana	-101.79	38.27	United States	110	335	-109	413
34956	599	1677	CETARTIODACTYLA	ANTILOCAPRIDAE	Antilocapra	americana	Antilocapra_americana	-101.14	38.9	United States	116	338	-96	474
34963	599	1677	CETARTIODACTYLA	ANTILOCAPRIDAE	Antilocapra	americana	Antilocapra_americana	-103.44	36.39	United States	113	311	-79	394
34965	599	1677	CETARTIODACTYLA	ANTILOCAPRIDAE	Antilocapra	americana	Antilocapra_americana	-102.88	36.84	United States	125	331	-76	394
34969	599	1677	CETARTIODACTYLA	ANTILOCAPRIDAE	Antilocapra	americana	Antilocapra_americana	-105.58	33.38	United States	104	275	-62	426
34971	599	1677	CETARTIODACTYLA	ANTILOCAPRIDAE	Antilocapra	americana	Antilocapra_americana	-100.15	38.47	United States	119	338	-96	538
34972	599	1677	CETARTIODACTYLA	ANTILOCAPRIDAE	Antilocapra	americana	Antilocapra_americana	-101.5	36.74	United States	135	343	-68	440
34973	599	1677	CETARTIODACTYLA	ANTILOCAPRIDAE	Antilocapra	americana	Antilocapra_americana	-105.68	32.26	United States	146	327	-32	292
34977	599	1677	CETARTIODACTYLA	ANTILOCAPRIDAE	Antilocapra	americana	Antilocapra_americana	-104.59	33.32	United States	156	344	-42	313
34987	599	1677	CETARTIODACTYLA	ANTILOCAPRIDAE	Antilocapra	americana	Antilocapra_americana	-103.05	34.74	United States	134	324	-58	421
34988	599	1677	CETARTIODACTYLA	ANTILOCAPRIDAE	Antilocapra	americana	Antilocapra_americana	-104.97	32.81	United States	145	320	-39	318
34989	599	1677	CETARTIODACTYLA	ANTILOCAPRIDAE	Antilocapra	americana	Antilocapra_americana	-100.44	37.16	United States	135	347	-78	529
34990	599	1677	CETARTIODACTYLA	ANTILOCAPRIDAE	Antilocapra	americana	Antilocapra_americana	-103.22	34.08	United States	142	330	-55	414
34991	599	1677	CETARTIODACTYLA	ANTILOCAPRIDAE	Antilocapra	americana	Antilocapra_americana	-103.37	33.65	United States	139	324	-60	409
34993	599	1677	CETARTIODACTYLA	ANTILOCAPRIDAE	Antilocapra	americana	Antilocapra_americana	-104.45	32.37	United States	164	341	-22	324
34994	599	1677	CETARTIODACTYLA	ANTILOCAPRIDAE	Antilocapra	americana	Antilocapra_americana	-98.08	38.13	United States	130	341	-80	726
34995	599	1677	CETARTIODACTYLA	ANTILOCAPRIDAE	Antilocapra	americana	Antilocapra_americana	-100.11	36.08	United States	139	342	-69	566
34996	599	1677	CETARTIODACTYLA	ANTILOCAPRIDAE	Antilocapra	americana	Antilocapra_americana	-103.38	32.73	United States	154	334	-39	383
34997	599	1677	CETARTIODACTYLA	ANTILOCAPRIDAE	Antilocapra	americana	Antilocapra_americana	-96.82	38.25	United States	129	332	-82	855
34998	599	1677	CETARTIODACTYLA	ANTILOCAPRIDAE	Antilocapra	americana	Antilocapra_americana	-104.28	30.57	United States	150	312	-21	347
34999	599	1677	CETARTIODACTYLA	ANTILOCAPRIDAE	Antilocapra	americana	Antilocapra_americana	-101.61	33.02	United States	161	339	-30	511
35009	599	1677	CETARTIODACTYLA	ANTILOCAPRIDAE	Antilocapra	americana	Antilocapra_americana	-103.84	30.27	United States	158	324	-21	328
35010	599	1677	CETARTIODACTYLA	ANTILOCAPRIDAE	Antilocapra	americana	Antilocapra_americana	-103.27	30.3	United States	163	323	-16	402
35013	599	1677	CETARTIODACTYLA	ANTILOCAPRIDAE	Antilocapra	americana	Antilocapra_americana	-101.14	31.96	United States	174	346	-20	513
35014	599	1677	CETARTIODACTYLA	ANTILOCAPRIDAE	Antilocapra	americana	Antilocapra_americana	-101.28	31.36	United States	174	347	-23	485
35015	599	1677	CETARTIODACTYLA	ANTILOCAPRIDAE	Antilocapra	americana	Antilocapra_americana	-100.08	30.92	United States	180	348	-3	581
35016	599	1677	CETARTIODACTYLA	ANTILOCAPRIDAE	Antilocapra	americana	Antilocapra_americana	-84.51	42.7	United States	81	279	-104	795
35017	599	1677	CETARTIODACTYLA	ANTILOCAPRIDAE	Antilocapra	americana	Antilocapra_americana	-84.01	42.45	United States	84	278	-98	801
35018	599	1677	CETARTIODACTYLA	ANTILOCAPRIDAE	Antilocapra	americana	Antilocapra_americana	-98.67	27.08	United States	221	363	62	559
63639	105	1790	CHIROPTERA	VESPERTILIONIDAE	Antrozous	pallidus	Antrozous_pallidus	-116.74	32.14	Mexico	161	283	52	300
63640	105	1790	CHIROPTERA	VESPERTILIONIDAE	Antrozous	pallidus	Antrozous_pallidus	-116.13	32.21	Mexico	128	297	-2	391
63645	105	1790	CHIROPTERA	VESPERTILIONIDAE	Antrozous	pallidus	Antrozous_pallidus	-115.66	31.11	Mexico	115	261	2	507
63650	105	1790	CHIROPTERA	VESPERTILIONIDAE	Antrozous	pallidus	Antrozous_pallidus	-115.13	30.67	Mexico	184	343	45	97
63651	105	1790	CHIROPTERA	VESPERTILIONIDAE	Antrozous	pallidus	Antrozous_pallidus	-113.37	32	Mexico	216	376	60	133
63652	105	1790	CHIROPTERA	VESPERTILIONIDAE	Antrozous	pallidus	Antrozous_pallidus	-114.91	29.85	Mexico	177	339	45	124
63653	105	1790	CHIROPTERA	VESPERTILIONIDAE	Antrozous	pallidus	Antrozous_pallidus	-114.35	29.41	Mexico	175	329	46	141
63655	105	1790	CHIROPTERA	VESPERTILIONIDAE	Antrozous	pallidus	Antrozous_pallidus	-112.13	31.54	Mexico	191	368	22	332
63656	105	1790	CHIROPTERA	VESPERTILIONIDAE	Antrozous	pallidus	Antrozous_pallidus	-113.75	28.75	Mexico	185	334	55	159
63659	105	1790	CHIROPTERA	VESPERTILIONIDAE	Antrozous	pallidus	Antrozous_pallidus	-111.2	31.2	Mexico	175	350	6	432
63661	105	1790	CHIROPTERA	VESPERTILIONIDAE	Antrozous	pallidus	Antrozous_pallidus	-113.91	28.1	Mexico	209	355	81	97
63662	105	1790	CHIROPTERA	VESPERTILIONIDAE	Antrozous	pallidus	Antrozous_pallidus	-112.14	29.09	Mexico	226	372	75	151
63664	105	1790	CHIROPTERA	VESPERTILIONIDAE	Antrozous	pallidus	Antrozous_pallidus	-113.01	27.67	Mexico	190	336	62	158
63668	105	1790	CHIROPTERA	VESPERTILIONIDAE	Antrozous	pallidus	Antrozous_pallidus	-113.46	26.87	Mexico	208	353	88	94
63669	105	1790	CHIROPTERA	VESPERTILIONIDAE	Antrozous	pallidus	Antrozous_pallidus	-111.44	28.79	Mexico	242	379	93	196
63673	105	1790	CHIROPTERA	VESPERTILIONIDAE	Antrozous	pallidus	Antrozous_pallidus	-109.19	30.82	Mexico	182	370	-4	367
63675	105	1790	CHIROPTERA	VESPERTILIONIDAE	Antrozous	pallidus	Antrozous_pallidus	-109.96	29.24	Mexico	214	372	55	535
63677	105	1790	CHIROPTERA	VESPERTILIONIDAE	Antrozous	pallidus	Antrozous_pallidus	-111.06	28.02	Mexico	237	354	106	244
63683	105	1790	CHIROPTERA	VESPERTILIONIDAE	Antrozous	pallidus	Antrozous_pallidus	-108.89	29.75	Mexico	185	361	11	582
63685	105	1790	CHIROPTERA	VESPERTILIONIDAE	Antrozous	pallidus	Antrozous_pallidus	-108.15	30.33	Mexico	150	334	-22	358
63687	105	1790	CHIROPTERA	VESPERTILIONIDAE	Antrozous	pallidus	Antrozous_pallidus	-111.73	26.53	Mexico	226	361	95	148
63689	105	1790	CHIROPTERA	VESPERTILIONIDAE	Antrozous	pallidus	Antrozous_pallidus	-111.83	26.01	Mexico	208	340	83	234
63690	105	1790	CHIROPTERA	VESPERTILIONIDAE	Antrozous	pallidus	Antrozous_pallidus	-106.51	31.19	Mexico	172	369	-19	224
63691	105	1790	CHIROPTERA	VESPERTILIONIDAE	Antrozous	pallidus	Antrozous_pallidus	-109.41	28.12	Mexico	228	381	65	666
63692	105	1790	CHIROPTERA	VESPERTILIONIDAE	Antrozous	pallidus	Antrozous_pallidus	-111.47	25.74	Mexico	207	336	80	284
63693	105	1790	CHIROPTERA	VESPERTILIONIDAE	Antrozous	pallidus	Antrozous_pallidus	-106.89	29.39	Mexico	137	308	-38	435
63694	105	1790	CHIROPTERA	VESPERTILIONIDAE	Antrozous	pallidus	Antrozous_pallidus	-105.69	30.52	Mexico	159	334	-20	253
63695	105	1790	CHIROPTERA	VESPERTILIONIDAE	Antrozous	pallidus	Antrozous_pallidus	-109.01	27.03	Mexico	236	383	84	617
63698	105	1790	CHIROPTERA	VESPERTILIONIDAE	Antrozous	pallidus	Antrozous_pallidus	-110.65	24.97	Mexico	226	351	95	227
63699	105	1790	CHIROPTERA	VESPERTILIONIDAE	Antrozous	pallidus	Antrozous_pallidus	-106.1	29.09	Mexico	164	324	-11	372
63702	105	1790	CHIROPTERA	VESPERTILIONIDAE	Antrozous	pallidus	Antrozous_pallidus	-110.31	24.14	Mexico	227	345	106	281
63704	105	1790	CHIROPTERA	VESPERTILIONIDAE	Antrozous	pallidus	Antrozous_pallidus	-107.68	26.66	Mexico	171	308	27	1113
63706	105	1790	CHIROPTERA	VESPERTILIONIDAE	Antrozous	pallidus	Antrozous_pallidus	-110.53	23.73	Mexico	228	342	120	126
63708	105	1790	CHIROPTERA	VESPERTILIONIDAE	Antrozous	pallidus	Antrozous_pallidus	-104.49	29.51	Mexico	213	390	12	273
63710	105	1790	CHIROPTERA	VESPERTILIONIDAE	Antrozous	pallidus	Antrozous_pallidus	-110	23.56	Mexico	206	316	82	409
63720	105	1790	CHIROPTERA	VESPERTILIONIDAE	Antrozous	pallidus	Antrozous_pallidus	-109.71	23.15	Mexico	230	330	109	314
63721	105	1790	CHIROPTERA	VESPERTILIONIDAE	Antrozous	pallidus	Antrozous_pallidus	-106.13	26.7	Mexico	153	304	-8	548
63723	105	1790	CHIROPTERA	VESPERTILIONIDAE	Antrozous	pallidus	Antrozous_pallidus	-105.63	26.91	Mexico	175	326	15	488
63725	105	1790	CHIROPTERA	VESPERTILIONIDAE	Antrozous	pallidus	Antrozous_pallidus	-103.43	28.61	Mexico	188	336	22	249
63727	105	1790	CHIROPTERA	VESPERTILIONIDAE	Antrozous	pallidus	Antrozous_pallidus	-102.11	29.79	Mexico	208	361	20	308
63728	105	1790	CHIROPTERA	VESPERTILIONIDAE	Antrozous	pallidus	Antrozous_pallidus	-102.85	29.04	Mexico	210	363	26	260
63729	105	1790	CHIROPTERA	VESPERTILIONIDAE	Antrozous	pallidus	Antrozous_pallidus	-105.95	25.93	Mexico	148	291	-4	574
63730	105	1790	CHIROPTERA	VESPERTILIONIDAE	Antrozous	pallidus	Antrozous_pallidus	-103.96	27.86	Mexico	187	339	22	294
63732	105	1790	CHIROPTERA	VESPERTILIONIDAE	Antrozous	pallidus	Antrozous_pallidus	-104.8	27	Mexico	185	346	5	355
63735	105	1790	CHIROPTERA	VESPERTILIONIDAE	Antrozous	pallidus	Antrozous_pallidus	-101.42	29.66	Mexico	210	360	30	374
63738	105	1790	CHIROPTERA	VESPERTILIONIDAE	Antrozous	pallidus	Antrozous_pallidus	-101.83	28.75	Mexico	204	333	47	331
63739	105	1790	CHIROPTERA	VESPERTILIONIDAE	Antrozous	pallidus	Antrozous_pallidus	-103.95	26.56	Mexico	194	342	33	282
63745	105	1790	CHIROPTERA	VESPERTILIONIDAE	Antrozous	pallidus	Antrozous_pallidus	-104.38	25.83	Mexico	191	338	23	359
63747	105	1790	CHIROPTERA	VESPERTILIONIDAE	Antrozous	pallidus	Antrozous_pallidus	-101.18	28.97	Mexico	214	358	46	419
63749	105	1790	CHIROPTERA	VESPERTILIONIDAE	Antrozous	pallidus	Antrozous_pallidus	-102.4	27.68	Mexico	189	321	39	325
63753	105	1790	CHIROPTERA	VESPERTILIONIDAE	Antrozous	pallidus	Antrozous_pallidus	-102.1	27.02	Mexico	195	330	38	286
63758	105	1790	CHIROPTERA	VESPERTILIONIDAE	Antrozous	pallidus	Antrozous_pallidus	-103.52	25.39	Mexico	207	350	44	266
63761	105	1790	CHIROPTERA	VESPERTILIONIDAE	Antrozous	pallidus	Antrozous_pallidus	-104.3	23.69	Mexico	180	306	45	460
63762	105	1790	CHIROPTERA	VESPERTILIONIDAE	Antrozous	pallidus	Antrozous_pallidus	-101.23	26.59	Mexico	199	335	40	320
63765	105	1790	CHIROPTERA	VESPERTILIONIDAE	Antrozous	pallidus	Antrozous_pallidus	-100.78	26.4	Mexico	213	348	57	370
63766	105	1790	CHIROPTERA	VESPERTILIONIDAE	Antrozous	pallidus	Antrozous_pallidus	-104.36	22.79	Mexico	182	293	57	711
63768	105	1790	CHIROPTERA	VESPERTILIONIDAE	Antrozous	pallidus	Antrozous_pallidus	-101.42	25.57	Mexico	203	334	54	301
63773	105	1790	CHIROPTERA	VESPERTILIONIDAE	Antrozous	pallidus	Antrozous_pallidus	-100.17	26.5	Mexico	213	348	64	545
63776	105	1790	CHIROPTERA	VESPERTILIONIDAE	Antrozous	pallidus	Antrozous_pallidus	-100.66	25.92	Mexico	200	322	60	302
63778	105	1790	CHIROPTERA	VESPERTILIONIDAE	Antrozous	pallidus	Antrozous_pallidus	-103.88	22.51	Mexico	188	311	51	602
63779	105	1790	CHIROPTERA	VESPERTILIONIDAE	Antrozous	pallidus	Antrozous_pallidus	-100.99	25.37	Mexico	175	300	44	368
63786	105	1790	CHIROPTERA	VESPERTILIONIDAE	Antrozous	pallidus	Antrozous_pallidus	-99.53	26.31	Mexico	229	378	82	639
63787	105	1790	CHIROPTERA	VESPERTILIONIDAE	Antrozous	pallidus	Antrozous_pallidus	-100.18	25.49	Mexico	175	282	52	705
63788	105	1790	CHIROPTERA	VESPERTILIONIDAE	Antrozous	pallidus	Antrozous_pallidus	-103.78	21.81	Mexico	217	356	76	698
63790	105	1790	CHIROPTERA	VESPERTILIONIDAE	Antrozous	pallidus	Antrozous_pallidus	-103.75	20.84	Mexico	217	347	83	962
63791	105	1790	CHIROPTERA	VESPERTILIONIDAE	Antrozous	pallidus	Antrozous_pallidus	-99.67	24.88	Mexico	219	353	74	845
63792	105	1790	CHIROPTERA	VESPERTILIONIDAE	Antrozous	pallidus	Antrozous_pallidus	-102.41	21.52	Mexico	181	316	30	610
63793	105	1790	CHIROPTERA	VESPERTILIONIDAE	Antrozous	pallidus	Antrozous_pallidus	-99.82	24.1	Mexico	181	295	48	659
63796	105	1790	CHIROPTERA	VESPERTILIONIDAE	Antrozous	pallidus	Antrozous_pallidus	-98.74	24.6	Mexico	213	339	69	824
63799	105	1790	CHIROPTERA	VESPERTILIONIDAE	Antrozous	pallidus	Antrozous_pallidus	-99.7	23	Mexico	209	324	73	529
63800	105	1790	CHIROPTERA	VESPERTILIONIDAE	Antrozous	pallidus	Antrozous_pallidus	-98.48	24.14	Mexico	243	359	104	646
63801	105	1790	CHIROPTERA	VESPERTILIONIDAE	Antrozous	pallidus	Antrozous_pallidus	-100.69	21.77	Mexico	179	304	43	405
63802	105	1790	CHIROPTERA	VESPERTILIONIDAE	Antrozous	pallidus	Antrozous_pallidus	-99.09	23.26	Mexico	238	344	110	850
63803	105	1790	CHIROPTERA	VESPERTILIONIDAE	Antrozous	pallidus	Antrozous_pallidus	-99.02	22.65	Mexico	236	338	115	1192
63804	105	1790	CHIROPTERA	VESPERTILIONIDAE	Antrozous	pallidus	Antrozous_pallidus	-98.43	23.2	Mexico	203	298	88	1010
63806	105	1790	CHIROPTERA	VESPERTILIONIDAE	Antrozous	pallidus	Antrozous_pallidus	-99.83	21.05	Mexico	190	310	64	580
63809	105	1790	CHIROPTERA	VESPERTILIONIDAE	Antrozous	pallidus	Antrozous_pallidus	-100.07	20.44	Mexico	173	295	45	636
63819	105	1790	CHIROPTERA	VESPERTILIONIDAE	Antrozous	pallidus	Antrozous_pallidus	-99.48	20.68	Mexico	182	298	58	546
63823	105	1790	CHIROPTERA	VESPERTILIONIDAE	Antrozous	pallidus	Antrozous_pallidus	-98.91	20.73	Mexico	184	297	61	758
63832	105	1790	CHIROPTERA	VESPERTILIONIDAE	Antrozous	pallidus	Antrozous_pallidus	-98.96	20.26	Mexico	154	263	39	636
63833	105	1790	CHIROPTERA	VESPERTILIONIDAE	Antrozous	pallidus	Antrozous_pallidus	-123.27	44.26	United States	114	274	10	1148
63834	105	1790	CHIROPTERA	VESPERTILIONIDAE	Antrozous	pallidus	Antrozous_pallidus	-119.42	48.05	United States	86	296	-83	291
63835	105	1790	CHIROPTERA	VESPERTILIONIDAE	Antrozous	pallidus	Antrozous_pallidus	-119.91	47.45	United States	86	292	-80	240
63838	105	1790	CHIROPTERA	VESPERTILIONIDAE	Antrozous	pallidus	Antrozous_pallidus	-121.33	45.69	United States	92	279	-41	643
63840	105	1790	CHIROPTERA	VESPERTILIONIDAE	Antrozous	pallidus	Antrozous_pallidus	-122.81	43.94	United States	104	265	-2	1398
63842	105	1790	CHIROPTERA	VESPERTILIONIDAE	Antrozous	pallidus	Antrozous_pallidus	-120.71	45.71	United States	96	294	-43	357
63843	105	1790	CHIROPTERA	VESPERTILIONIDAE	Antrozous	pallidus	Antrozous_pallidus	-119.29	46.99	United States	106	311	-54	188
63845	105	1790	CHIROPTERA	VESPERTILIONIDAE	Antrozous	pallidus	Antrozous_pallidus	-122.17	43.99	United States	65	247	-54	1598
63846	105	1790	CHIROPTERA	VESPERTILIONIDAE	Antrozous	pallidus	Antrozous_pallidus	-119.51	46.53	United States	116	320	-41	180
63848	105	1790	CHIROPTERA	VESPERTILIONIDAE	Antrozous	pallidus	Antrozous_pallidus	-123.36	42.43	United States	116	309	2	945
63849	105	1790	CHIROPTERA	VESPERTILIONIDAE	Antrozous	pallidus	Antrozous_pallidus	-119.3	45.93	United States	117	314	-27	233
63851	105	1790	CHIROPTERA	VESPERTILIONIDAE	Antrozous	pallidus	Antrozous_pallidus	-123.94	41.22	United States	105	242	7	1603
63853	105	1790	CHIROPTERA	VESPERTILIONIDAE	Antrozous	pallidus	Antrozous_pallidus	-124.26	40.58	United States	113	190	43	1447
63854	105	1790	CHIROPTERA	VESPERTILIONIDAE	Antrozous	pallidus	Antrozous_pallidus	-122.71	42.08	United States	61	249	-65	828
63856	105	1790	CHIROPTERA	VESPERTILIONIDAE	Antrozous	pallidus	Antrozous_pallidus	-123.79	40.01	United States	116	283	9	1687
63857	105	1790	CHIROPTERA	VESPERTILIONIDAE	Antrozous	pallidus	Antrozous_pallidus	-121.97	41.64	United States	63	261	-80	524
63858	105	1790	CHIROPTERA	VESPERTILIONIDAE	Antrozous	pallidus	Antrozous_pallidus	-122.85	40.69	United States	106	314	-30	1025
63859	105	1790	CHIROPTERA	VESPERTILIONIDAE	Antrozous	pallidus	Antrozous_pallidus	-117.04	46	United States	62	267	-84	544
63861	105	1790	CHIROPTERA	VESPERTILIONIDAE	Antrozous	pallidus	Antrozous_pallidus	-123.18	39.49	United States	120	305	-5	1239
63862	105	1790	CHIROPTERA	VESPERTILIONIDAE	Antrozous	pallidus	Antrozous_pallidus	-122.28	40.38	United States	169	368	23	833
63866	105	1790	CHIROPTERA	VESPERTILIONIDAE	Antrozous	pallidus	Antrozous_pallidus	-123.05	38.92	United States	134	309	11	1066
63868	105	1790	CHIROPTERA	VESPERTILIONIDAE	Antrozous	pallidus	Antrozous_pallidus	-118.57	43.19	United States	75	294	-87	269
63870	105	1790	CHIROPTERA	VESPERTILIONIDAE	Antrozous	pallidus	Antrozous_pallidus	-120.17	41.52	United States	64	271	-85	434
63872	105	1790	CHIROPTERA	VESPERTILIONIDAE	Antrozous	pallidus	Antrozous_pallidus	-119.05	42.56	United States	82	298	-74	258
63874	105	1790	CHIROPTERA	VESPERTILIONIDAE	Antrozous	pallidus	Antrozous_pallidus	-121.83	39.72	United States	159	344	21	847
63876	105	1790	CHIROPTERA	VESPERTILIONIDAE	Antrozous	pallidus	Antrozous_pallidus	-122.54	38.98	United States	136	337	-5	793
63881	105	1790	CHIROPTERA	VESPERTILIONIDAE	Antrozous	pallidus	Antrozous_pallidus	-122.87	38.49	United States	133	268	25	1117
63884	105	1790	CHIROPTERA	VESPERTILIONIDAE	Antrozous	pallidus	Antrozous_pallidus	-122	39.21	United States	159	348	18	433
63885	105	1790	CHIROPTERA	VESPERTILIONIDAE	Antrozous	pallidus	Antrozous_pallidus	-117.69	43.51	United States	71	301	-98	322
63894	105	1790	CHIROPTERA	VESPERTILIONIDAE	Antrozous	pallidus	Antrozous_pallidus	-118	43	United States	68	293	-96	298
63895	105	1790	CHIROPTERA	VESPERTILIONIDAE	Antrozous	pallidus	Antrozous_pallidus	-118.61	42.36	United States	89	311	-74	232
63900	105	1790	CHIROPTERA	VESPERTILIONIDAE	Antrozous	pallidus	Antrozous_pallidus	-122.4	38.5	United States	145	309	25	881
63902	105	1790	CHIROPTERA	VESPERTILIONIDAE	Antrozous	pallidus	Antrozous_pallidus	-122.8	38.04	United States	132	245	38	1000
63911	105	1790	CHIROPTERA	VESPERTILIONIDAE	Antrozous	pallidus	Antrozous_pallidus	-120.66	39.82	United States	75	278	-68	946
63912	105	1790	CHIROPTERA	VESPERTILIONIDAE	Antrozous	pallidus	Antrozous_pallidus	-121.77	38.67	United States	162	354	25	473
63913	105	1790	CHIROPTERA	VESPERTILIONIDAE	Antrozous	pallidus	Antrozous_pallidus	-117.37	43.07	United States	75	306	-93	313
63916	105	1790	CHIROPTERA	VESPERTILIONIDAE	Antrozous	pallidus	Antrozous_pallidus	-122.3	38	United States	143	246	50	658
63930	105	1790	CHIROPTERA	VESPERTILIONIDAE	Antrozous	pallidus	Antrozous_pallidus	-118.43	41.58	United States	97	331	-79	220
63939	105	1790	CHIROPTERA	VESPERTILIONIDAE	Antrozous	pallidus	Antrozous_pallidus	-121.2	38.69	United States	163	346	33	560
63943	105	1790	CHIROPTERA	VESPERTILIONIDAE	Antrozous	pallidus	Antrozous_pallidus	-122.29	37.51	United States	142	235	48	516
63945	105	1790	CHIROPTERA	VESPERTILIONIDAE	Antrozous	pallidus	Antrozous_pallidus	-121.86	37.88	United States	148	299	34	514
63974	105	1790	CHIROPTERA	VESPERTILIONIDAE	Antrozous	pallidus	Antrozous_pallidus	-121.81	37.29	United States	149	301	29	540
63976	105	1790	CHIROPTERA	VESPERTILIONIDAE	Antrozous	pallidus	Antrozous_pallidus	-120.82	38.19	United States	154	350	17	697
63980	105	1790	CHIROPTERA	VESPERTILIONIDAE	Antrozous	pallidus	Antrozous_pallidus	-121.3	37.43	United States	154	345	19	389
63983	105	1790	CHIROPTERA	VESPERTILIONIDAE	Antrozous	pallidus	Antrozous_pallidus	-119.11	39.47	United States	110	344	-75	134
63987	105	1790	CHIROPTERA	VESPERTILIONIDAE	Antrozous	pallidus	Antrozous_pallidus	-121.6	36.86	United States	145	281	27	482
63988	105	1790	CHIROPTERA	VESPERTILIONIDAE	Antrozous	pallidus	Antrozous_pallidus	-120.43	37.96	United States	149	351	6	717
63995	105	1790	CHIROPTERA	VESPERTILIONIDAE	Antrozous	pallidus	Antrozous_pallidus	-118.99	39.01	United States	104	333	-82	131
63997	105	1790	CHIROPTERA	VESPERTILIONIDAE	Antrozous	pallidus	Antrozous_pallidus	-121.32	36.37	United States	144	303	15	372
63998	105	1790	CHIROPTERA	VESPERTILIONIDAE	Antrozous	pallidus	Antrozous_pallidus	-118.42	39.28	United States	108	337	-75	131
64003	105	1790	CHIROPTERA	VESPERTILIONIDAE	Antrozous	pallidus	Antrozous_pallidus	-119.96	37.6	United States	133	329	-6	905
64005	105	1790	CHIROPTERA	VESPERTILIONIDAE	Antrozous	pallidus	Antrozous_pallidus	-120.83	36.51	United States	149	355	0	313
64017	105	1790	CHIROPTERA	VESPERTILIONIDAE	Antrozous	pallidus	Antrozous_pallidus	-119.72	37.09	United States	162	364	17	462
64021	105	1790	CHIROPTERA	VESPERTILIONIDAE	Antrozous	pallidus	Antrozous_pallidus	-120.88	35.75	United States	139	295	9	320
64026	105	1790	CHIROPTERA	VESPERTILIONIDAE	Antrozous	pallidus	Antrozous_pallidus	-120.39	35.83	United States	147	352	-4	418
64032	105	1790	CHIROPTERA	VESPERTILIONIDAE	Antrozous	pallidus	Antrozous_pallidus	-118.07	37.92	United States	102	325	-83	144
64035	105	1790	CHIROPTERA	VESPERTILIONIDAE	Antrozous	pallidus	Antrozous_pallidus	-120.66	35.28	United States	141	271	33	587
64037	105	1790	CHIROPTERA	VESPERTILIONIDAE	Antrozous	pallidus	Antrozous_pallidus	-118.4	37.5	United States	126	348	-56	180
64039	105	1790	CHIROPTERA	VESPERTILIONIDAE	Antrozous	pallidus	Antrozous_pallidus	-119.29	36.33	United States	171	362	22	267
64040	105	1790	CHIROPTERA	VESPERTILIONIDAE	Antrozous	pallidus	Antrozous_pallidus	-120.15	35.38	United States	143	334	1	484
64045	105	1790	CHIROPTERA	VESPERTILIONIDAE	Antrozous	pallidus	Antrozous_pallidus	-120.3	34.89	United States	144	273	33	476
64049	105	1790	CHIROPTERA	VESPERTILIONIDAE	Antrozous	pallidus	Antrozous_pallidus	-118.75	36.34	United States	104	282	-27	676
64052	105	1790	CHIROPTERA	VESPERTILIONIDAE	Antrozous	pallidus	Antrozous_pallidus	-118.22	36.82	United States	101	293	-53	334
64057	105	1790	CHIROPTERA	VESPERTILIONIDAE	Antrozous	pallidus	Antrozous_pallidus	-119.74	35.19	United States	142	326	6	494
64065	105	1790	CHIROPTERA	VESPERTILIONIDAE	Antrozous	pallidus	Antrozous_pallidus	-117.73	36.83	United States	189	406	-5	123
64066	105	1790	CHIROPTERA	VESPERTILIONIDAE	Antrozous	pallidus	Antrozous_pallidus	-120.02	34.53	United States	148	266	42	497
64073	105	1790	CHIROPTERA	VESPERTILIONIDAE	Antrozous	pallidus	Antrozous_pallidus	-118.49	35.61	United States	131	316	-11	406
64075	105	1790	CHIROPTERA	VESPERTILIONIDAE	Antrozous	pallidus	Antrozous_pallidus	-119.01	35	United States	127	297	4	481
64078	105	1790	CHIROPTERA	VESPERTILIONIDAE	Antrozous	pallidus	Antrozous_pallidus	-117.72	36.14	United States	128	325	-31	233
64079	105	1790	CHIROPTERA	VESPERTILIONIDAE	Antrozous	pallidus	Antrozous_pallidus	-119.46	34.39	United States	146	282	33	574
64080	105	1790	CHIROPTERA	VESPERTILIONIDAE	Antrozous	pallidus	Antrozous_pallidus	-115.78	38.05	United States	66	272	-101	342
64082	105	1790	CHIROPTERA	VESPERTILIONIDAE	Antrozous	pallidus	Antrozous_pallidus	-119.77	34.03	United States	145	234	60	464
64084	105	1790	CHIROPTERA	VESPERTILIONIDAE	Antrozous	pallidus	Antrozous_pallidus	-116.75	36.99	United States	152	364	-31	129
64085	105	1790	CHIROPTERA	VESPERTILIONIDAE	Antrozous	pallidus	Antrozous_pallidus	-112.25	41.47	United States	98	329	-86	414
64095	105	1790	CHIROPTERA	VESPERTILIONIDAE	Antrozous	pallidus	Antrozous_pallidus	-108.75	44.75	United States	68	299	-141	191
64097	105	1790	CHIROPTERA	VESPERTILIONIDAE	Antrozous	pallidus	Antrozous_pallidus	-116.86	36.45	United States	231	448	26	58
64098	105	1790	CHIROPTERA	VESPERTILIONIDAE	Antrozous	pallidus	Antrozous_pallidus	-118.91	34.4	United States	154	299	34	470
64099	105	1790	CHIROPTERA	VESPERTILIONIDAE	Antrozous	pallidus	Antrozous_pallidus	-117.17	36.11	United States	198	412	3	86
64103	105	1790	CHIROPTERA	VESPERTILIONIDAE	Antrozous	pallidus	Antrozous_pallidus	-118.46	34.41	United States	157	325	22	445
64105	105	1790	CHIROPTERA	VESPERTILIONIDAE	Antrozous	pallidus	Antrozous_pallidus	-116.33	36.42	United States	180	393	-12	108
64113	105	1790	CHIROPTERA	VESPERTILIONIDAE	Antrozous	pallidus	Antrozous_pallidus	-113.68	38.77	United States	84	317	-107	279
64123	105	1790	CHIROPTERA	VESPERTILIONIDAE	Antrozous	pallidus	Antrozous_pallidus	-115.66	36.58	United States	160	370	-21	140
64124	105	1790	CHIROPTERA	VESPERTILIONIDAE	Antrozous	pallidus	Antrozous_pallidus	-116.26	35.96	United States	197	410	0	82
64125	105	1790	CHIROPTERA	VESPERTILIONIDAE	Antrozous	pallidus	Antrozous_pallidus	-118.07	34.15	United States	181	313	62	428
64134	105	1790	CHIROPTERA	VESPERTILIONIDAE	Antrozous	pallidus	Antrozous_pallidus	-117.34	34.74	United States	167	369	1	117
64138	105	1790	CHIROPTERA	VESPERTILIONIDAE	Antrozous	pallidus	Antrozous_pallidus	-116.57	35.44	United States	169	375	-6	131
64151	105	1790	CHIROPTERA	VESPERTILIONIDAE	Antrozous	pallidus	Antrozous_pallidus	-118.32	33.34	United States	165	240	91	289
64154	105	1790	CHIROPTERA	VESPERTILIONIDAE	Antrozous	pallidus	Antrozous_pallidus	-117.19	34.25	United States	136	323	-10	642
64156	105	1790	CHIROPTERA	VESPERTILIONIDAE	Antrozous	pallidus	Antrozous_pallidus	-115.2	35.7	United States	173	372	7	156
64157	105	1790	CHIROPTERA	VESPERTILIONIDAE	Antrozous	pallidus	Antrozous_pallidus	-114.38	36.38	United States	204	414	23	124
64158	105	1790	CHIROPTERA	VESPERTILIONIDAE	Antrozous	pallidus	Antrozous_pallidus	-116.76	33.91	United States	157	348	12	421
64159	105	1790	CHIROPTERA	VESPERTILIONIDAE	Antrozous	pallidus	Antrozous_pallidus	-115.68	34.98	United States	199	396	30	121
64161	105	1790	CHIROPTERA	VESPERTILIONIDAE	Antrozous	pallidus	Antrozous_pallidus	-113.5	37.12	United States	165	385	-26	216
64163	105	1790	CHIROPTERA	VESPERTILIONIDAE	Antrozous	pallidus	Antrozous_pallidus	-117.24	33.34	United States	170	304	49	324
64175	105	1790	CHIROPTERA	VESPERTILIONIDAE	Antrozous	pallidus	Antrozous_pallidus	-116.14	34.1	United States	172	370	12	224
64180	105	1790	CHIROPTERA	VESPERTILIONIDAE	Antrozous	pallidus	Antrozous_pallidus	-116.97	32.83	United States	173	306	60	327
64192	105	1790	CHIROPTERA	VESPERTILIONIDAE	Antrozous	pallidus	Antrozous_pallidus	-114.62	35.04	United States	222	420	46	106
64195	105	1790	CHIROPTERA	VESPERTILIONIDAE	Antrozous	pallidus	Antrozous_pallidus	-116.3	33.22	United States	215	410	48	147
64196	105	1790	CHIROPTERA	VESPERTILIONIDAE	Antrozous	pallidus	Antrozous_pallidus	-115.83	33.66	United States	204	397	36	126
64204	105	1790	CHIROPTERA	VESPERTILIONIDAE	Antrozous	pallidus	Antrozous_pallidus	-114.05	35.17	United States	160	352	1	188
64206	105	1790	CHIROPTERA	VESPERTILIONIDAE	Antrozous	pallidus	Antrozous_pallidus	-109.07	40.07	United States	80	327	-149	256
64207	105	1790	CHIROPTERA	VESPERTILIONIDAE	Antrozous	pallidus	Antrozous_pallidus	-116.47	32.62	United States	146	329	9	400
64208	105	1790	CHIROPTERA	VESPERTILIONIDAE	Antrozous	pallidus	Antrozous_pallidus	-115.83	33.11	United States	226	415	48	74
64209	105	1790	CHIROPTERA	VESPERTILIONIDAE	Antrozous	pallidus	Antrozous_pallidus	-112.03	36.7	United States	91	297	-80	340
64210	105	1790	CHIROPTERA	VESPERTILIONIDAE	Antrozous	pallidus	Antrozous_pallidus	-114.63	34.05	United States	221	414	47	120
64216	105	1790	CHIROPTERA	VESPERTILIONIDAE	Antrozous	pallidus	Antrozous_pallidus	-110.14	38.23	United States	107	334	-94	234
64217	105	1790	CHIROPTERA	VESPERTILIONIDAE	Antrozous	pallidus	Antrozous_pallidus	-114.65	33.57	United States	224	421	39	87
64218	105	1790	CHIROPTERA	VESPERTILIONIDAE	Antrozous	pallidus	Antrozous_pallidus	-112.12	36.07	United States	78	278	-85	406
64221	105	1790	CHIROPTERA	VESPERTILIONIDAE	Antrozous	pallidus	Antrozous_pallidus	-112.74	35.22	United States	112	319	-60	357
64222	105	1790	CHIROPTERA	VESPERTILIONIDAE	Antrozous	pallidus	Antrozous_pallidus	-113.36	34.58	United States	172	373	-1	292
64223	105	1790	CHIROPTERA	VESPERTILIONIDAE	Antrozous	pallidus	Antrozous_pallidus	-111.52	36.41	United States	102	309	-73	241
64227	105	1790	CHIROPTERA	VESPERTILIONIDAE	Antrozous	pallidus	Antrozous_pallidus	-114.79	32.89	United States	221	411	48	85
64229	105	1790	CHIROPTERA	VESPERTILIONIDAE	Antrozous	pallidus	Antrozous_pallidus	-113.54	33.95	United States	189	386	16	248
64230	105	1790	CHIROPTERA	VESPERTILIONIDAE	Antrozous	pallidus	Antrozous_pallidus	-111.59	35.87	United States	115	326	-67	247
64232	105	1790	CHIROPTERA	VESPERTILIONIDAE	Antrozous	pallidus	Antrozous_pallidus	-109.47	37.74	United States	76	288	-103	401
64233	105	1790	CHIROPTERA	VESPERTILIONIDAE	Antrozous	pallidus	Antrozous_pallidus	-111.74	35.44	United States	58	247	-99	577
64235	105	1790	CHIROPTERA	VESPERTILIONIDAE	Antrozous	pallidus	Antrozous_pallidus	-112.68	34.49	United States	140	337	-31	431
64244	105	1790	CHIROPTERA	VESPERTILIONIDAE	Antrozous	pallidus	Antrozous_pallidus	-112.68	33.92	United States	185	385	5	308
64245	105	1790	CHIROPTERA	VESPERTILIONIDAE	Antrozous	pallidus	Antrozous_pallidus	-110.64	35.87	United States	111	323	-76	231
64246	105	1790	CHIROPTERA	VESPERTILIONIDAE	Antrozous	pallidus	Antrozous_pallidus	-111.85	34.56	United States	159	365	-19	420
64251	105	1790	CHIROPTERA	VESPERTILIONIDAE	Antrozous	pallidus	Antrozous_pallidus	-114.05	32.31	United States	219	389	62	108
64253	105	1790	CHIROPTERA	VESPERTILIONIDAE	Antrozous	pallidus	Antrozous_pallidus	-110.22	36.1	United States	103	312	-81	266
64258	105	1790	CHIROPTERA	VESPERTILIONIDAE	Antrozous	pallidus	Antrozous_pallidus	-112.06	33.45	United States	213	406	34	215
64259	105	1790	CHIROPTERA	VESPERTILIONIDAE	Antrozous	pallidus	Antrozous_pallidus	-108.86	36.57	United States	105	321	-91	247
64263	105	1790	CHIROPTERA	VESPERTILIONIDAE	Antrozous	pallidus	Antrozous_pallidus	-108.37	36.79	United States	111	333	-90	227
64264	105	1790	CHIROPTERA	VESPERTILIONIDAE	Antrozous	pallidus	Antrozous_pallidus	-111.18	33.95	United States	163	361	-12	508
64271	105	1790	CHIROPTERA	VESPERTILIONIDAE	Antrozous	pallidus	Antrozous_pallidus	-109.78	35.06	United States	121	331	-72	237
64277	105	1790	CHIROPTERA	VESPERTILIONIDAE	Antrozous	pallidus	Antrozous_pallidus	-107.89	36.72	United States	106	327	-92	272
64279	105	1790	CHIROPTERA	VESPERTILIONIDAE	Antrozous	pallidus	Antrozous_pallidus	-107.31	37.16	United States	63	284	-152	480
64282	105	1790	CHIROPTERA	VESPERTILIONIDAE	Antrozous	pallidus	Antrozous_pallidus	-109.92	34.33	United States	95	290	-83	501
64283	105	1790	CHIROPTERA	VESPERTILIONIDAE	Antrozous	pallidus	Antrozous_pallidus	-111.4	32.63	United States	209	399	24	314
64284	105	1790	CHIROPTERA	VESPERTILIONIDAE	Antrozous	pallidus	Antrozous_pallidus	-108.75	35.27	United States	86	293	-104	346
64285	105	1790	CHIROPTERA	VESPERTILIONIDAE	Antrozous	pallidus	Antrozous_pallidus	-107.92	36.04	United States	97	316	-104	236
64287	105	1790	CHIROPTERA	VESPERTILIONIDAE	Antrozous	pallidus	Antrozous_pallidus	-106.75	36.76	United States	52	267	-156	485
64288	105	1790	CHIROPTERA	VESPERTILIONIDAE	Antrozous	pallidus	Antrozous_pallidus	-109.58	33.91	United States	44	216	-108	757
64289	105	1790	CHIROPTERA	VESPERTILIONIDAE	Antrozous	pallidus	Antrozous_pallidus	-111.62	31.82	United States	167	334	10	472
64290	105	1790	CHIROPTERA	VESPERTILIONIDAE	Antrozous	pallidus	Antrozous_pallidus	-110.92	32.49	United States	183	356	21	428
64291	105	1790	CHIROPTERA	VESPERTILIONIDAE	Antrozous	pallidus	Antrozous_pallidus	-110.15	33.21	United States	155	347	-23	404
64300	105	1790	CHIROPTERA	VESPERTILIONIDAE	Antrozous	pallidus	Antrozous_pallidus	-107.89	35.18	United States	95	301	-101	264
64302	105	1790	CHIROPTERA	VESPERTILIONIDAE	Antrozous	pallidus	Antrozous_pallidus	-110.92	32.03	United States	200	371	31	311
64303	105	1790	CHIROPTERA	VESPERTILIONIDAE	Antrozous	pallidus	Antrozous_pallidus	-104.81	38.04	United States	105	318	-92	359
64305	105	1790	CHIROPTERA	VESPERTILIONIDAE	Antrozous	pallidus	Antrozous_pallidus	-106.51	36.31	United States	77	286	-120	368
64307	105	1790	CHIROPTERA	VESPERTILIONIDAE	Antrozous	pallidus	Antrozous_pallidus	-109.82	32.89	United States	171	367	-17	291
64309	105	1790	CHIROPTERA	VESPERTILIONIDAE	Antrozous	pallidus	Antrozous_pallidus	-106.73	35.79	United States	82	284	-99	430
64310	105	1790	CHIROPTERA	VESPERTILIONIDAE	Antrozous	pallidus	Antrozous_pallidus	-108.9	33.61	United States	95	295	-92	458
64313	105	1790	CHIROPTERA	VESPERTILIONIDAE	Antrozous	pallidus	Antrozous_pallidus	-110.39	32.05	United States	165	342	-3	387
64320	105	1790	CHIROPTERA	VESPERTILIONIDAE	Antrozous	pallidus	Antrozous_pallidus	-110.75	31.46	United States	151	321	-8	529
64324	105	1790	CHIROPTERA	VESPERTILIONIDAE	Antrozous	pallidus	Antrozous_pallidus	-107.07	35.12	United States	120	327	-70	248
64326	105	1790	CHIROPTERA	VESPERTILIONIDAE	Antrozous	pallidus	Antrozous_pallidus	-109.07	33.06	United States	117	309	-62	479
64328	105	1790	CHIROPTERA	VESPERTILIONIDAE	Antrozous	pallidus	Antrozous_pallidus	-108.13	33.99	United States	85	287	-109	352
64331	105	1790	CHIROPTERA	VESPERTILIONIDAE	Antrozous	pallidus	Antrozous_pallidus	-106.07	36	United States	109	318	-87	285
64333	105	1790	CHIROPTERA	VESPERTILIONIDAE	Antrozous	pallidus	Antrozous_pallidus	-106.57	35.36	United States	123	329	-63	275
64343	105	1790	CHIROPTERA	VESPERTILIONIDAE	Antrozous	pallidus	Antrozous_pallidus	-108.37	33.44	United States	73	265	-108	499
64344	105	1790	CHIROPTERA	VESPERTILIONIDAE	Antrozous	pallidus	Antrozous_pallidus	-107.54	34.26	United States	85	283	-102	336
64352	105	1790	CHIROPTERA	VESPERTILIONIDAE	Antrozous	pallidus	Antrozous_pallidus	-109.82	31.9	United States	162	345	-10	337
64359	105	1790	CHIROPTERA	VESPERTILIONIDAE	Antrozous	pallidus	Antrozous_pallidus	-110.25	31.37	United States	151	320	-5	480
64364	105	1790	CHIROPTERA	VESPERTILIONIDAE	Antrozous	pallidus	Antrozous_pallidus	-106.03	35.51	United States	107	308	-74	338
64370	105	1790	CHIROPTERA	VESPERTILIONIDAE	Antrozous	pallidus	Antrozous_pallidus	-108.72	32.7	United States	141	339	-48	360
64372	105	1790	CHIROPTERA	VESPERTILIONIDAE	Antrozous	pallidus	Antrozous_pallidus	-107.08	34.32	United States	123	323	-72	263
64373	105	1790	CHIROPTERA	VESPERTILIONIDAE	Antrozous	pallidus	Antrozous_pallidus	-109.37	32	United States	135	313	-26	482
64375	105	1790	CHIROPTERA	VESPERTILIONIDAE	Antrozous	pallidus	Antrozous_pallidus	-106.41	34.92	United States	103	301	-77	371
64376	105	1790	CHIROPTERA	VESPERTILIONIDAE	Antrozous	pallidus	Antrozous_pallidus	-103.49	37.8	United States	118	339	-96	322
64381	105	1790	CHIROPTERA	VESPERTILIONIDAE	Antrozous	pallidus	Antrozous_pallidus	-107.75	33.47	United States	90	280	-94	407
64391	105	1790	CHIROPTERA	VESPERTILIONIDAE	Antrozous	pallidus	Antrozous_pallidus	-108.88	32.2	United States	154	350	-34	315
64399	105	1790	CHIROPTERA	VESPERTILIONIDAE	Antrozous	pallidus	Antrozous_pallidus	-108.27	32.77	United States	123	309	-50	401
64402	105	1790	CHIROPTERA	VESPERTILIONIDAE	Antrozous	pallidus	Antrozous_pallidus	-104.61	36.4	United States	99	305	-110	371
64414	105	1790	CHIROPTERA	VESPERTILIONIDAE	Antrozous	pallidus	Antrozous_pallidus	-106.61	34.3	United States	116	314	-71	320
64420	105	1790	CHIROPTERA	VESPERTILIONIDAE	Antrozous	pallidus	Antrozous_pallidus	-107.27	33.57	United States	130	323	-59	272
64423	105	1790	CHIROPTERA	VESPERTILIONIDAE	Antrozous	pallidus	Antrozous_pallidus	-105.22	35.59	United States	90	288	-103	412
64432	105	1790	CHIROPTERA	VESPERTILIONIDAE	Antrozous	pallidus	Antrozous_pallidus	-108.93	31.75	United States	139	326	-38	399
64434	105	1790	CHIROPTERA	VESPERTILIONIDAE	Antrozous	pallidus	Antrozous_pallidus	-108.32	32.32	United States	148	342	-41	293
64435	105	1790	CHIROPTERA	VESPERTILIONIDAE	Antrozous	pallidus	Antrozous_pallidus	-109.27	31.33	United States	173	365	-19	303
64442	105	1790	CHIROPTERA	VESPERTILIONIDAE	Antrozous	pallidus	Antrozous_pallidus	-107.62	32.84	United States	130	317	-50	347
64460	105	1790	CHIROPTERA	VESPERTILIONIDAE	Antrozous	pallidus	Antrozous_pallidus	-106.82	33.52	United States	142	341	-52	251
64473	105	1790	CHIROPTERA	VESPERTILIONIDAE	Antrozous	pallidus	Antrozous_pallidus	-106.02	34.16	United States	117	313	-65	357
64479	105	1790	CHIROPTERA	VESPERTILIONIDAE	Antrozous	pallidus	Antrozous_pallidus	-108.45	31.65	United States	154	349	-28	305
64482	105	1790	CHIROPTERA	VESPERTILIONIDAE	Antrozous	pallidus	Antrozous_pallidus	-103.04	37.03	United States	117	322	-81	397
64488	105	1790	CHIROPTERA	VESPERTILIONIDAE	Antrozous	pallidus	Antrozous_pallidus	-104	36	United States	110	306	-83	402
64501	105	1790	CHIROPTERA	VESPERTILIONIDAE	Antrozous	pallidus	Antrozous_pallidus	-107.62	32.17	United States	155	349	-38	241
64514	105	1790	CHIROPTERA	VESPERTILIONIDAE	Antrozous	pallidus	Antrozous_pallidus	-107.17	32.54	United States	143	334	-48	289
64523	105	1790	CHIROPTERA	VESPERTILIONIDAE	Antrozous	pallidus	Antrozous_pallidus	-106.3	33.28	United States	154	348	-38	243
64524	105	1790	CHIROPTERA	VESPERTILIONIDAE	Antrozous	pallidus	Antrozous_pallidus	-105.92	33.67	United States	129	324	-59	315
64527	105	1790	CHIROPTERA	VESPERTILIONIDAE	Antrozous	pallidus	Antrozous_pallidus	-106.58	32.78	United States	136	323	-48	307
64530	105	1790	CHIROPTERA	VESPERTILIONIDAE	Antrozous	pallidus	Antrozous_pallidus	-104.15	35.15	United States	139	334	-56	372
64535	105	1790	CHIROPTERA	VESPERTILIONIDAE	Antrozous	pallidus	Antrozous_pallidus	-107.05	32.07	United States	157	347	-31	244
64547	105	1790	CHIROPTERA	VESPERTILIONIDAE	Antrozous	pallidus	Antrozous_pallidus	-106.12	32.83	United States	160	352	-32	246
64552	105	1790	CHIROPTERA	VESPERTILIONIDAE	Antrozous	pallidus	Antrozous_pallidus	-106.39	32.37	United States	158	349	-34	245
64553	105	1790	CHIROPTERA	VESPERTILIONIDAE	Antrozous	pallidus	Antrozous_pallidus	-103.52	35.22	United States	144	341	-51	375
64557	105	1790	CHIROPTERA	VESPERTILIONIDAE	Antrozous	pallidus	Antrozous_pallidus	-102.97	35.5	United States	141	339	-64	404
64559	105	1790	CHIROPTERA	VESPERTILIONIDAE	Antrozous	pallidus	Antrozous_pallidus	-104	34.28	United States	143	335	-53	366
64560	105	1790	CHIROPTERA	VESPERTILIONIDAE	Antrozous	pallidus	Antrozous_pallidus	-106.48	31.75	United States	173	356	-14	220
64568	105	1790	CHIROPTERA	VESPERTILIONIDAE	Antrozous	pallidus	Antrozous_pallidus	-105.21	32.83	United States	123	290	-49	379
64571	105	1790	CHIROPTERA	VESPERTILIONIDAE	Antrozous	pallidus	Antrozous_pallidus	-106	32	United States	162	346	-22	248
64572	105	1790	CHIROPTERA	VESPERTILIONIDAE	Antrozous	pallidus	Antrozous_pallidus	-102	36	United States	132	331	-68	451
64574	105	1790	CHIROPTERA	VESPERTILIONIDAE	Antrozous	pallidus	Antrozous_pallidus	-103.02	34.96	United States	134	326	-59	432
64575	105	1790	CHIROPTERA	VESPERTILIONIDAE	Antrozous	pallidus	Antrozous_pallidus	-104.52	33.39	United States	155	347	-47	311
64579	105	1790	CHIROPTERA	VESPERTILIONIDAE	Antrozous	pallidus	Antrozous_pallidus	-105.31	32.39	United States	147	324	-34	282
64583	105	1790	CHIROPTERA	VESPERTILIONIDAE	Antrozous	pallidus	Antrozous_pallidus	-106.01	31.5	United States	175	367	-23	217
64585	105	1790	CHIROPTERA	VESPERTILIONIDAE	Antrozous	pallidus	Antrozous_pallidus	-101.88	35.41	United States	144	339	-57	468
64587	105	1790	CHIROPTERA	VESPERTILIONIDAE	Antrozous	pallidus	Antrozous_pallidus	-100.91	36.05	United States	141	344	-65	509
64588	105	1790	CHIROPTERA	VESPERTILIONIDAE	Antrozous	pallidus	Antrozous_pallidus	-104.69	32.24	United States	140	303	-27	270
64599	105	1790	CHIROPTERA	VESPERTILIONIDAE	Antrozous	pallidus	Antrozous_pallidus	-103.83	32.89	United States	148	332	-46	382
64609	105	1790	CHIROPTERA	VESPERTILIONIDAE	Antrozous	pallidus	Antrozous_pallidus	-101.69	34.82	United States	140	329	-58	493
64610	105	1790	CHIROPTERA	VESPERTILIONIDAE	Antrozous	pallidus	Antrozous_pallidus	-104.83	31.54	United States	160	334	-21	221
64611	105	1790	CHIROPTERA	VESPERTILIONIDAE	Antrozous	pallidus	Antrozous_pallidus	-98.91	37.38	United States	136	344	-74	641
64613	105	1790	CHIROPTERA	VESPERTILIONIDAE	Antrozous	pallidus	Antrozous_pallidus	-103.87	32.42	United States	170	353	-25	331
64622	105	1790	CHIROPTERA	VESPERTILIONIDAE	Antrozous	pallidus	Antrozous_pallidus	-101.21	34.99	United States	141	336	-61	529
64624	105	1790	CHIROPTERA	VESPERTILIONIDAE	Antrozous	pallidus	Antrozous_pallidus	-100.1	36.1	United States	139	342	-69	566
64633	105	1790	CHIROPTERA	VESPERTILIONIDAE	Antrozous	pallidus	Antrozous_pallidus	-99.11	36.68	United States	148	355	-64	622
64634	105	1790	CHIROPTERA	VESPERTILIONIDAE	Antrozous	pallidus	Antrozous_pallidus	-95.97	39.6	United States	118	321	-93	906
64636	105	1790	CHIROPTERA	VESPERTILIONIDAE	Antrozous	pallidus	Antrozous_pallidus	-104.49	31.03	United States	161	332	-20	308
64637	105	1790	CHIROPTERA	VESPERTILIONIDAE	Antrozous	pallidus	Antrozous_pallidus	-101.07	34.42	United States	150	342	-52	522
64645	105	1790	CHIROPTERA	VESPERTILIONIDAE	Antrozous	pallidus	Antrozous_pallidus	-104.64	30.58	United States	165	339	-21	323
64648	105	1790	CHIROPTERA	VESPERTILIONIDAE	Antrozous	pallidus	Antrozous_pallidus	-100	35.06	United States	156	354	-47	575
64649	105	1790	CHIROPTERA	VESPERTILIONIDAE	Antrozous	pallidus	Antrozous_pallidus	-103.98	31.07	United States	174	350	-13	322
64650	105	1790	CHIROPTERA	VESPERTILIONIDAE	Antrozous	pallidus	Antrozous_pallidus	-99	36	United States	148	351	-54	676
64651	105	1790	CHIROPTERA	VESPERTILIONIDAE	Antrozous	pallidus	Antrozous_pallidus	-104.16	30.65	United States	147	307	-19	367
64659	105	1790	CHIROPTERA	VESPERTILIONIDAE	Antrozous	pallidus	Antrozous_pallidus	-104.51	30.13	United States	164	331	-16	324
64661	105	1790	CHIROPTERA	VESPERTILIONIDAE	Antrozous	pallidus	Antrozous_pallidus	-99.99	34.59	United States	166	364	-38	577
64676	105	1790	CHIROPTERA	VESPERTILIONIDAE	Antrozous	pallidus	Antrozous_pallidus	-101.32	33.05	United States	169	348	-23	515
64680	105	1790	CHIROPTERA	VESPERTILIONIDAE	Antrozous	pallidus	Antrozous_pallidus	-103.66	30.36	United States	163	326	-12	384
64682	105	1790	CHIROPTERA	VESPERTILIONIDAE	Antrozous	pallidus	Antrozous_pallidus	-104.01	29.77	United States	188	359	-1	310
64684	105	1790	CHIROPTERA	VESPERTILIONIDAE	Antrozous	pallidus	Antrozous_pallidus	-100.92	32.72	United States	170	347	-20	548
64685	105	1790	CHIROPTERA	VESPERTILIONIDAE	Antrozous	pallidus	Antrozous_pallidus	-103.21	30.41	United States	157	313	-15	420
64692	105	1790	CHIROPTERA	VESPERTILIONIDAE	Antrozous	pallidus	Antrozous_pallidus	-102.13	31.09	United States	187	353	-3	375
64694	105	1790	CHIROPTERA	VESPERTILIONIDAE	Antrozous	pallidus	Antrozous_pallidus	-97.05	36.11	United States	153	345	-45	876
64695	105	1790	CHIROPTERA	VESPERTILIONIDAE	Antrozous	pallidus	Antrozous_pallidus	-103.99	29.04	United States	190	349	12	328
64701	105	1790	CHIROPTERA	VESPERTILIONIDAE	Antrozous	pallidus	Antrozous_pallidus	-103.3	29.63	United States	192	353	6	336
64708	105	1790	CHIROPTERA	VESPERTILIONIDAE	Antrozous	pallidus	Antrozous_pallidus	-103.53	29.16	United States	201	364	14	293
64722	105	1790	CHIROPTERA	VESPERTILIONIDAE	Antrozous	pallidus	Antrozous_pallidus	-101.84	30.57	United States	185	345	-6	389
64730	105	1790	CHIROPTERA	VESPERTILIONIDAE	Antrozous	pallidus	Antrozous_pallidus	-101.11	30.15	United States	193	350	7	472
64732	105	1790	CHIROPTERA	VESPERTILIONIDAE	Antrozous	pallidus	Antrozous_pallidus	-99.77	30.49	United States	180	347	-2	602
64737	105	1790	CHIROPTERA	VESPERTILIONIDAE	Antrozous	pallidus	Antrozous_pallidus	-99.29	30.36	United States	178	337	1	692
64738	105	1790	CHIROPTERA	VESPERTILIONIDAE	Antrozous	pallidus	Antrozous_pallidus	-100.07	29.46	United States	197	350	19	629
64739	105	1790	CHIROPTERA	VESPERTILIONIDAE	Antrozous	pallidus	Antrozous_pallidus	-99.55	29.8	United States	184	336	8	705
64741	105	1790	CHIROPTERA	VESPERTILIONIDAE	Antrozous	pallidus	Antrozous_pallidus	-97.3	29.27	United States	205	354	43	907
64743	105	1790	CHIROPTERA	VESPERTILIONIDAE	Antrozous	pallidus	Antrozous_pallidus	-98.83	26.4	United States	233	373	80	558
64744	105	1790	CHIROPTERA	VESPERTILIONIDAE	Antrozous	pallidus	Antrozous_pallidus	-97.43	25.86	United States	231	338	106	681
122119	456	1869	RODENTIA	APLODONTIIDAE	Aplodontia	rufa	Aplodontia_rufa	-122.26	49	Canada	88	224	-16	1423
122125	456	1869	RODENTIA	APLODONTIIDAE	Aplodontia	rufa	Aplodontia_rufa	-121.28	49.28	Canada	30	196	-101	980
122129	456	1869	RODENTIA	APLODONTIIDAE	Aplodontia	rufa	Aplodontia_rufa	-120.8	49.09	Canada	18	197	-125	693
122131	456	1869	RODENTIA	APLODONTIIDAE	Aplodontia	rufa	Aplodontia_rufa	-124.6	48.17	United States	88	186	14	2455
122142	456	1869	RODENTIA	APLODONTIIDAE	Aplodontia	rufa	Aplodontia_rufa	-124.1	47.8	United States	83	215	-6	3151
122143	456	1869	RODENTIA	APLODONTIIDAE	Aplodontia	rufa	Aplodontia_rufa	-123.73	48.16	United States	73	202	-14	2003
122161	456	1869	RODENTIA	APLODONTIIDAE	Aplodontia	rufa	Aplodontia_rufa	-123.03	48.02	United States	92	216	3	744
122162	456	1869	RODENTIA	APLODONTIIDAE	Aplodontia	rufa	Aplodontia_rufa	-123.33	47.63	United States	51	180	-34	2492
122165	456	1869	RODENTIA	APLODONTIIDAE	Aplodontia	rufa	Aplodontia_rufa	-123.75	47.16	United States	97	218	8	2518
122168	456	1869	RODENTIA	APLODONTIIDAE	Aplodontia	rufa	Aplodontia_rufa	-122.3	48.42	United States	98	227	3	1129
122174	456	1869	RODENTIA	APLODONTIIDAE	Aplodontia	rufa	Aplodontia_rufa	-122.88	47.56	United States	101	241	1	1429
122176	456	1869	RODENTIA	APLODONTIIDAE	Aplodontia	rufa	Aplodontia_rufa	-123.73	46.69	United States	95	214	5	2250
122182	456	1869	RODENTIA	APLODONTIIDAE	Aplodontia	rufa	Aplodontia_rufa	-123.31	47.06	United States	100	244	3	1830
122187	456	1869	RODENTIA	APLODONTIIDAE	Aplodontia	rufa	Aplodontia_rufa	-122.37	47.81	United States	105	228	14	947
122201	456	1869	RODENTIA	APLODONTIIDAE	Aplodontia	rufa	Aplodontia_rufa	-123.87	46.13	United States	104	203	21	2002
122230	456	1869	RODENTIA	APLODONTIIDAE	Aplodontia	rufa	Aplodontia_rufa	-122.83	46.92	United States	101	247	-1	1211
122233	456	1869	RODENTIA	APLODONTIIDAE	Aplodontia	rufa	Aplodontia_rufa	-122.46	47.27	United States	104	243	2	1035
122245	456	1869	RODENTIA	APLODONTIIDAE	Aplodontia	rufa	Aplodontia_rufa	-123.37	46.27	United States	99	230	2	2156
122258	456	1869	RODENTIA	APLODONTIIDAE	Aplodontia	rufa	Aplodontia_rufa	-121.98	47.53	United States	99	235	3	1592
122268	456	1869	RODENTIA	APLODONTIIDAE	Aplodontia	rufa	Aplodontia_rufa	-121.39	47.98	United States	47	196	-58	2096
122270	456	1869	RODENTIA	APLODONTIIDAE	Aplodontia	rufa	Aplodontia_rufa	-123.85	45.45	United States	96	199	16	2390
122275	456	1869	RODENTIA	APLODONTIIDAE	Aplodontia	rufa	Aplodontia_rufa	-122.28	46.85	United States	94	238	-7	1372
122280	456	1869	RODENTIA	APLODONTIIDAE	Aplodontia	rufa	Aplodontia_rufa	-122.81	46.2	United States	98	248	-3	1717
122297	456	1869	RODENTIA	APLODONTIIDAE	Aplodontia	rufa	Aplodontia_rufa	-122.94	45.71	United States	104	255	0	1364
122299	456	1869	RODENTIA	APLODONTIIDAE	Aplodontia	rufa	Aplodontia_rufa	-123.4	45.25	United States	88	235	-7	2261
122300	456	1869	RODENTIA	APLODONTIIDAE	Aplodontia	rufa	Aplodontia_rufa	-121.33	47.31	United States	53	210	-60	1741
122301	456	1869	RODENTIA	APLODONTIIDAE	Aplodontia	rufa	Aplodontia_rufa	-121.73	46.77	United States	37	182	-61	2545
122303	456	1869	RODENTIA	APLODONTIIDAE	Aplodontia	rufa	Aplodontia_rufa	-123.79	44.65	United States	104	236	10	2136
122314	456	1869	RODENTIA	APLODONTIIDAE	Aplodontia	rufa	Aplodontia_rufa	-122.43	45.86	United States	99	250	-3	2209
122317	456	1869	RODENTIA	APLODONTIIDAE	Aplodontia	rufa	Aplodontia_rufa	-124.03	44.16	United States	106	214	23	2083
122321	456	1869	RODENTIA	APLODONTIIDAE	Aplodontia	rufa	Aplodontia_rufa	-120.83	47.27	United States	57	241	-82	791
122329	456	1869	RODENTIA	APLODONTIIDAE	Aplodontia	rufa	Aplodontia_rufa	-122.61	45.38	United States	116	268	11	1205
122338	456	1869	RODENTIA	APLODONTIIDAE	Aplodontia	rufa	Aplodontia_rufa	-123.45	44.3	United States	103	258	1	1456
122339	456	1869	RODENTIA	APLODONTIIDAE	Aplodontia	rufa	Aplodontia_rufa	-124.33	43.35	United States	111	201	36	1631
122346	456	1869	RODENTIA	APLODONTIIDAE	Aplodontia	rufa	Aplodontia_rufa	-122.01	45.55	United States	88	240	-14	2302
122353	456	1869	RODENTIA	APLODONTIIDAE	Aplodontia	rufa	Aplodontia_rufa	-123.02	44.04	United States	114	274	12	1231
122354	456	1869	RODENTIA	APLODONTIIDAE	Aplodontia	rufa	Aplodontia_rufa	-124.3	42.74	United States	98	219	10	1815
122358	456	1869	RODENTIA	APLODONTIIDAE	Aplodontia	rufa	Aplodontia_rufa	-121.17	45.59	United States	100	290	-36	527
122359	456	1869	RODENTIA	APLODONTIIDAE	Aplodontia	rufa	Aplodontia_rufa	-116.14	50.5	United States	7	201	-159	665
122361	456	1869	RODENTIA	APLODONTIIDAE	Aplodontia	rufa	Aplodontia_rufa	-122.3	44.16	United States	78	258	-39	1727
122362	456	1869	RODENTIA	APLODONTIIDAE	Aplodontia	rufa	Aplodontia_rufa	-122.93	43.48	United States	87	260	-22	1543
122365	456	1869	RODENTIA	APLODONTIIDAE	Aplodontia	rufa	Aplodontia_rufa	-124.1	42.03	United States	105	233	15	1935
122370	456	1869	RODENTIA	APLODONTIIDAE	Aplodontia	rufa	Aplodontia_rufa	-124.06	41.54	United States	109	214	22	1942
122371	456	1869	RODENTIA	APLODONTIIDAE	Aplodontia	rufa	Aplodontia_rufa	-123.54	41.93	United States	70	242	-40	1239
122372	456	1869	RODENTIA	APLODONTIIDAE	Aplodontia	rufa	Aplodontia_rufa	-124.08	40.98	United States	116	203	40	1225
122375	456	1869	RODENTIA	APLODONTIIDAE	Aplodontia	rufa	Aplodontia_rufa	-122.1	42.92	United States	34	211	-77	1427
122385	456	1869	RODENTIA	APLODONTIIDAE	Aplodontia	rufa	Aplodontia_rufa	-122.92	41.91	United States	73	267	-56	783
122386	456	1869	RODENTIA	APLODONTIIDAE	Aplodontia	rufa	Aplodontia_rufa	-124.1	40.49	United States	106	225	19	1748
122393	456	1869	RODENTIA	APLODONTIIDAE	Aplodontia	rufa	Aplodontia_rufa	-120.5	44	United States	64	276	-82	283
122394	456	1869	RODENTIA	APLODONTIIDAE	Aplodontia	rufa	Aplodontia_rufa	-123.14	41.13	United States	78	268	-48	1021
122401	456	1869	RODENTIA	APLODONTIIDAE	Aplodontia	rufa	Aplodontia_rufa	-122.19	41.4	United States	40	221	-83	918
122402	456	1869	RODENTIA	APLODONTIIDAE	Aplodontia	rufa	Aplodontia_rufa	-123.7	38.97	United States	117	203	37	1049
122404	456	1869	RODENTIA	APLODONTIIDAE	Aplodontia	rufa	Aplodontia_rufa	-121.53	40.43	United States	58	245	-69	1153
122407	456	1869	RODENTIA	APLODONTIIDAE	Aplodontia	rufa	Aplodontia_rufa	-121.14	40.04	United States	83	290	-58	1008
122409	456	1869	RODENTIA	APLODONTIIDAE	Aplodontia	rufa	Aplodontia_rufa	-122.94	38.1	United States	129	233	40	985
122420	456	1869	RODENTIA	APLODONTIIDAE	Aplodontia	rufa	Aplodontia_rufa	-120.64	39.65	United States	62	251	-72	1190
122424	456	1869	RODENTIA	APLODONTIIDAE	Aplodontia	rufa	Aplodontia_rufa	-120.24	39.43	United States	54	252	-93	907
122429	456	1869	RODENTIA	APLODONTIIDAE	Aplodontia	rufa	Aplodontia_rufa	-120.1	38.99	United States	53	234	-81	946
122436	456	1869	RODENTIA	APLODONTIIDAE	Aplodontia	rufa	Aplodontia_rufa	-119.62	38.86	United States	79	289	-81	354
122437	456	1869	RODENTIA	APLODONTIIDAE	Aplodontia	rufa	Aplodontia_rufa	-119.3	38.16	United States	27	201	-102	593
122439	456	1869	RODENTIA	APLODONTIIDAE	Aplodontia	rufa	Aplodontia_rufa	-119.7	37.65	United States	106	293	-26	1003
122448	456	1869	RODENTIA	APLODONTIIDAE	Aplodontia	rufa	Aplodontia_rufa	-119.03	37.63	United States	40	209	-83	586
122455	456	1869	RODENTIA	APLODONTIIDAE	Aplodontia	rufa	Aplodontia_rufa	-118.75	36.63	United States	83	254	-41	700
123704	745	2017	RODENTIA	CRICETIDAE	Arborimus	albipes	Arborimus_albipes	-162.75	66.09	United States	-50	152	-227	307
123705	745	2017	RODENTIA	CRICETIDAE	Arborimus	albipes	Arborimus_albipes	-123.87	46.13	United States	104	203	21	2002
123706	745	2017	RODENTIA	CRICETIDAE	Arborimus	albipes	Arborimus_albipes	-123.87	45.57	United States	94	197	13	2390
123718	745	2017	RODENTIA	CRICETIDAE	Arborimus	albipes	Arborimus_albipes	-123.92	45.03	United States	98	211	15	2540
123720	745	2017	RODENTIA	CRICETIDAE	Arborimus	albipes	Arborimus_albipes	-122.87	46	United States	104	253	0	1432
123723	745	2017	RODENTIA	CRICETIDAE	Arborimus	albipes	Arborimus_albipes	-123.96	44.53	United States	105	213	22	2157
123740	745	2017	RODENTIA	CRICETIDAE	Arborimus	albipes	Arborimus_albipes	-123.47	44.61	United States	102	261	-1	1478
123750	745	2017	RODENTIA	CRICETIDAE	Arborimus	albipes	Arborimus_albipes	-124.13	43.77	United States	111	218	28	1792
123757	745	2017	RODENTIA	CRICETIDAE	Arborimus	albipes	Arborimus_albipes	-124.38	43.11	United States	110	202	31	1657
123760	745	2017	RODENTIA	CRICETIDAE	Arborimus	albipes	Arborimus_albipes	-124.37	42.44	United States	110	207	33	1994
123761	745	2017	RODENTIA	CRICETIDAE	Arborimus	albipes	Arborimus_albipes	-122.73	43.72	United States	87	255	-22	1615
123762	745	2017	RODENTIA	CRICETIDAE	Arborimus	albipes	Arborimus_albipes	-122.21	44.23	United States	75	251	-37	1950
123765	745	2017	RODENTIA	CRICETIDAE	Arborimus	albipes	Arborimus_albipes	-122.46	43.22	United States	74	265	-48	1270
123767	745	2017	RODENTIA	CRICETIDAE	Arborimus	albipes	Arborimus_albipes	-123.95	40.84	United States	108	241	12	1458
123768	343	42615	RODENTIA	CRICETIDAE	Arborimus	longicaudus	Arborimus_longicaudus	-123.87	45.68	United States	95	197	14	2355
123785	343	42615	RODENTIA	CRICETIDAE	Arborimus	longicaudus	Arborimus_longicaudus	-123.74	45.13	United States	92	222	3	2588
123788	343	42615	RODENTIA	CRICETIDAE	Arborimus	longicaudus	Arborimus_longicaudus	-123.15	45.41	United States	106	266	0	1232
123789	343	42615	RODENTIA	CRICETIDAE	Arborimus	longicaudus	Arborimus_longicaudus	-123.96	44.53	United States	105	213	22	2157
123805	343	42615	RODENTIA	CRICETIDAE	Arborimus	longicaudus	Arborimus_longicaudus	-123.51	44.59	United States	99	248	-1	1920
123819	343	42615	RODENTIA	CRICETIDAE	Arborimus	longicaudus	Arborimus_longicaudus	-123.45	44.13	United States	109	264	5	1351
123820	343	42615	RODENTIA	CRICETIDAE	Arborimus	longicaudus	Arborimus_longicaudus	-122.71	43.73	United States	87	255	-22	1615
123822	343	42615	RODENTIA	CRICETIDAE	Arborimus	longicaudus	Arborimus_longicaudus	-124.1	42.03	United States	105	233	15	1935
123823	343	42615	RODENTIA	CRICETIDAE	Arborimus	longicaudus	Arborimus_longicaudus	-122.8	43.26	United States	79	259	-33	1432
123826	343	42615	RODENTIA	CRICETIDAE	Arborimus	longicaudus	Arborimus_longicaudus	-122.3	43.2	United States	57	248	-67	1264
123827	343	42615	RODENTIA	CRICETIDAE	Arborimus	longicaudus	Arborimus_longicaudus	-123.93	40.72	United States	109	244	13	1496
123828	343	42615	RODENTIA	CRICETIDAE	Arborimus	longicaudus	Arborimus_longicaudus	-124.3	40.32	United States	106	205	29	1934
123839	343	42615	RODENTIA	CRICETIDAE	Arborimus	longicaudus	Arborimus_longicaudus	-123.45	40.47	United States	93	279	-26	1353
123840	343	42615	RODENTIA	CRICETIDAE	Arborimus	longicaudus	Arborimus_longicaudus	-123.48	39.68	United States	112	296	-10	1366
123841	343	42615	RODENTIA	CRICETIDAE	Arborimus	longicaudus	Arborimus_longicaudus	-123.05	38.45	United States	127	245	31	1159
123850	163	2018	RODENTIA	CRICETIDAE	Arborimus	pomo	Arborimus_pomo	-123.85	41.13	United States	105	242	7	1522
123852	163	2018	RODENTIA	CRICETIDAE	Arborimus	pomo	Arborimus_pomo	-124.3	40.5	United States	102	201	26	1845
123864	163	2018	RODENTIA	CRICETIDAE	Arborimus	pomo	Arborimus_pomo	-123.82	40.66	United States	100	264	-7	1578
123874	163	2018	RODENTIA	CRICETIDAE	Arborimus	pomo	Arborimus_pomo	-123.36	40.91	United States	100	290	-24	1191
123883	163	2018	RODENTIA	CRICETIDAE	Arborimus	pomo	Arborimus_pomo	-123.77	40.03	United States	116	283	9	1687
123884	163	2018	RODENTIA	CRICETIDAE	Arborimus	pomo	Arborimus_pomo	-123.43	40.36	United States	93	279	-26	1353
123885	163	2018	RODENTIA	CRICETIDAE	Arborimus	pomo	Arborimus_pomo	-123.48	39.68	United States	112	296	-10	1366
123887	163	2018	RODENTIA	CRICETIDAE	Arborimus	pomo	Arborimus_pomo	-123.73	39.22	United States	113	216	29	1104
123889	163	2018	RODENTIA	CRICETIDAE	Arborimus	pomo	Arborimus_pomo	-123.08	39.45	United States	115	305	-12	1193
123891	163	2018	RODENTIA	CRICETIDAE	Arborimus	pomo	Arborimus_pomo	-123.37	38.65	United States	119	221	34	1115
123913	163	2018	RODENTIA	CRICETIDAE	Arborimus	pomo	Arborimus_pomo	-122.85	38.59	United States	139	290	24	1130
48285	688	2131	CHIROPTERA	PHYLLOSTOMIDAE	Artibeus	hirsutus	Artibeus_hirsutus	-111.12	27.98	Mexico	246	362	116	192
48292	688	2131	CHIROPTERA	PHYLLOSTOMIDAE	Artibeus	hirsutus	Artibeus_hirsutus	-109.61	28.96	Mexico	225	387	60	620
48293	688	2131	CHIROPTERA	PHYLLOSTOMIDAE	Artibeus	hirsutus	Artibeus_hirsutus	-109	27.05	Mexico	236	383	84	617
48303	688	2131	CHIROPTERA	PHYLLOSTOMIDAE	Artibeus	hirsutus	Artibeus_hirsutus	-108.36	27.11	Mexico	214	364	62	856
48304	688	2131	CHIROPTERA	PHYLLOSTOMIDAE	Artibeus	hirsutus	Artibeus_hirsutus	-109.17	25.91	Mexico	245	376	92	331
48305	688	2131	CHIROPTERA	PHYLLOSTOMIDAE	Artibeus	hirsutus	Artibeus_hirsutus	-108.61	26.41	Mexico	244	393	76	627
48307	688	2131	CHIROPTERA	PHYLLOSTOMIDAE	Artibeus	hirsutus	Artibeus_hirsutus	-107.58	27.33	Mexico	138	283	-14	846
48313	688	2131	CHIROPTERA	PHYLLOSTOMIDAE	Artibeus	hirsutus	Artibeus_hirsutus	-107.67	26.69	Mexico	214	359	61	801
48316	688	2131	CHIROPTERA	PHYLLOSTOMIDAE	Artibeus	hirsutus	Artibeus_hirsutus	-106.41	24.92	Mexico	197	310	77	1214
48318	688	2131	CHIROPTERA	PHYLLOSTOMIDAE	Artibeus	hirsutus	Artibeus_hirsutus	-106.63	24.41	Mexico	237	351	112	1115
48320	688	2131	CHIROPTERA	PHYLLOSTOMIDAE	Artibeus	hirsutus	Artibeus_hirsutus	-106.24	23.35	Mexico	247	330	141	866
48324	688	2131	CHIROPTERA	PHYLLOSTOMIDAE	Artibeus	hirsutus	Artibeus_hirsutus	-104.36	23.46	Mexico	180	297	52	548
48326	688	2131	CHIROPTERA	PHYLLOSTOMIDAE	Artibeus	hirsutus	Artibeus_hirsutus	-104.16	22.62	Mexico	208	331	72	514
48328	688	2131	CHIROPTERA	PHYLLOSTOMIDAE	Artibeus	hirsutus	Artibeus_hirsutus	-103.56	22.3	Mexico	163	288	29	596
48331	688	2131	CHIROPTERA	PHYLLOSTOMIDAE	Artibeus	hirsutus	Artibeus_hirsutus	-104.19	20.54	Mexico	195	315	73	895
48332	688	2131	CHIROPTERA	PHYLLOSTOMIDAE	Artibeus	hirsutus	Artibeus_hirsutus	-103.83	20.88	Mexico	217	347	83	962
48335	688	2131	CHIROPTERA	PHYLLOSTOMIDAE	Artibeus	hirsutus	Artibeus_hirsutus	-105.05	19.5	Mexico	261	334	160	801
48336	688	2131	CHIROPTERA	PHYLLOSTOMIDAE	Artibeus	hirsutus	Artibeus_hirsutus	-102.66	21.84	Mexico	170	296	33	651
48338	688	2131	CHIROPTERA	PHYLLOSTOMIDAE	Artibeus	hirsutus	Artibeus_hirsutus	-103.16	21.18	Mexico	185	317	46	747
48341	688	2131	CHIROPTERA	PHYLLOSTOMIDAE	Artibeus	hirsutus	Artibeus_hirsutus	-104.43	19.7	Mexico	218	322	107	1135
48343	688	2131	CHIROPTERA	PHYLLOSTOMIDAE	Artibeus	hirsutus	Artibeus_hirsutus	-102.73	20.29	Mexico	198	311	72	811
48344	688	2131	CHIROPTERA	PHYLLOSTOMIDAE	Artibeus	hirsutus	Artibeus_hirsutus	-103.45	19.52	Mexico	208	318	86	861
48346	688	2131	CHIROPTERA	PHYLLOSTOMIDAE	Artibeus	hirsutus	Artibeus_hirsutus	-102.09	19.42	Mexico	171	283	54	1375
48348	688	2131	CHIROPTERA	PHYLLOSTOMIDAE	Artibeus	hirsutus	Artibeus_hirsutus	-99.85	19.8	Mexico	141	249	19	829
48349	688	2131	CHIROPTERA	PHYLLOSTOMIDAE	Artibeus	hirsutus	Artibeus_hirsutus	-100.26	19.26	Mexico	179	287	72	990
48350	688	2131	CHIROPTERA	PHYLLOSTOMIDAE	Artibeus	hirsutus	Artibeus_hirsutus	-100.97	18.48	Mexico	284	400	173	972
48353	688	2131	CHIROPTERA	PHYLLOSTOMIDAE	Artibeus	hirsutus	Artibeus_hirsutus	-100.3	18.43	Mexico	268	387	155	1150
48355	688	2131	CHIROPTERA	PHYLLOSTOMIDAE	Artibeus	hirsutus	Artibeus_hirsutus	-99.72	18.75	Mexico	195	303	95	1237
48372	688	2131	CHIROPTERA	PHYLLOSTOMIDAE	Artibeus	hirsutus	Artibeus_hirsutus	-99.25	18.95	Mexico	205	314	100	996
48386	688	2131	CHIROPTERA	PHYLLOSTOMIDAE	Artibeus	hirsutus	Artibeus_hirsutus	-100.63	17.22	Mexico	273	348	197	1230
48387	688	2131	CHIROPTERA	PHYLLOSTOMIDAE	Artibeus	hirsutus	Artibeus_hirsutus	-99.85	17.82	Mexico	204	300	119	1162
48389	688	2131	CHIROPTERA	PHYLLOSTOMIDAE	Artibeus	hirsutus	Artibeus_hirsutus	-98.82	18.66	Mexico	240	365	115	804
48401	688	2131	CHIROPTERA	PHYLLOSTOMIDAE	Artibeus	hirsutus	Artibeus_hirsutus	-99.47	17.47	Mexico	221	317	123	1158
48403	688	2131	CHIROPTERA	PHYLLOSTOMIDAE	Artibeus	hirsutus	Artibeus_hirsutus	-99.83	16.82	Mexico	285	352	211	1093
48409	143	2132	CHIROPTERA	PHYLLOSTOMIDAE	Artibeus	inopinatus	Artibeus_inopinatus	-88.22	13.48	El Salvador	246	324	171	1811
48413	143	2132	CHIROPTERA	PHYLLOSTOMIDAE	Artibeus	inopinatus	Artibeus_inopinatus	-88.78	14.5	Honduras	172	256	96	1731
48414	143	2132	CHIROPTERA	PHYLLOSTOMIDAE	Artibeus	inopinatus	Artibeus_inopinatus	-87.6	13.51	Honduras	276	363	200	1691
48419	143	2132	CHIROPTERA	PHYLLOSTOMIDAE	Artibeus	inopinatus	Artibeus_inopinatus	-86.55	12.27	Nicaragua	273	351	205	1285
48420	634	88109731	CHIROPTERA	PHYLLOSTOMIDAE	Artibeus	jamaicensis	Artibeus_jamaicensis	-88.98	17.97	Belize	254	328	174	1441
48422	634	88109731	CHIROPTERA	PHYLLOSTOMIDAE	Artibeus	jamaicensis	Artibeus_jamaicensis	-88.46	18.4	Belize	254	321	180	1308
48428	634	88109731	CHIROPTERA	PHYLLOSTOMIDAE	Artibeus	jamaicensis	Artibeus_jamaicensis	-89.14	17.08	Belize	247	312	172	1448
48431	634	88109731	CHIROPTERA	PHYLLOSTOMIDAE	Artibeus	jamaicensis	Artibeus_jamaicensis	-88.36	17.76	Belize	251	313	181	1832
48437	634	88109731	CHIROPTERA	PHYLLOSTOMIDAE	Artibeus	jamaicensis	Artibeus_jamaicensis	-89.14	16.38	Belize	222	282	160	2533
48441	634	88109731	CHIROPTERA	PHYLLOSTOMIDAE	Artibeus	jamaicensis	Artibeus_jamaicensis	-88.53	16.77	Belize	247	303	183	2292
48450	634	88109731	CHIROPTERA	PHYLLOSTOMIDAE	Artibeus	jamaicensis	Artibeus_jamaicensis	-85.64	10.86	Costa Rica	250	326	185	1809
48459	634	88109731	CHIROPTERA	PHYLLOSTOMIDAE	Artibeus	jamaicensis	Artibeus_jamaicensis	-85.31	10.53	Costa Rica	256	331	192	1762
48460	634	88109731	CHIROPTERA	PHYLLOSTOMIDAE	Artibeus	jamaicensis	Artibeus_jamaicensis	-84.78	10.96	Costa Rica	262	328	204	2399
48480	634	88109731	CHIROPTERA	PHYLLOSTOMIDAE	Artibeus	jamaicensis	Artibeus_jamaicensis	-85.53	9.88	Costa Rica	258	341	189	2026
48485	634	88109731	CHIROPTERA	PHYLLOSTOMIDAE	Artibeus	jamaicensis	Artibeus_jamaicensis	-84.67	10.48	Costa Rica	215	282	156	3695
48489	634	88109731	CHIROPTERA	PHYLLOSTOMIDAE	Artibeus	jamaicensis	Artibeus_jamaicensis	-85.03	9.74	Costa Rica	255	333	189	2479
48497	634	88109731	CHIROPTERA	PHYLLOSTOMIDAE	Artibeus	jamaicensis	Artibeus_jamaicensis	-84.02	10.46	Costa Rica	255	317	201	4036
48506	634	88109731	CHIROPTERA	PHYLLOSTOMIDAE	Artibeus	jamaicensis	Artibeus_jamaicensis	-84.19	9.94	Costa Rica	223	292	164	2143
48508	634	88109731	CHIROPTERA	PHYLLOSTOMIDAE	Artibeus	jamaicensis	Artibeus_jamaicensis	-83.53	10.6	Costa Rica	262	318	212	4938
48513	634	88109731	CHIROPTERA	PHYLLOSTOMIDAE	Artibeus	jamaicensis	Artibeus_jamaicensis	-84.5	9.53	Costa Rica	260	337	196	3011
48526	634	88109731	CHIROPTERA	PHYLLOSTOMIDAE	Artibeus	jamaicensis	Artibeus_jamaicensis	-83.69	10.15	Costa Rica	192	248	139	3185
48540	634	88109731	CHIROPTERA	PHYLLOSTOMIDAE	Artibeus	jamaicensis	Artibeus_jamaicensis	-83.17	9.96	Costa Rica	238	299	184	3302
48541	634	88109731	CHIROPTERA	PHYLLOSTOMIDAE	Artibeus	jamaicensis	Artibeus_jamaicensis	-83.86	9.25	Costa Rica	257	333	191	3477
48547	634	88109731	CHIROPTERA	PHYLLOSTOMIDAE	Artibeus	jamaicensis	Artibeus_jamaicensis	-83.34	9.17	Costa Rica	216	288	150	3195
48550	634	88109731	CHIROPTERA	PHYLLOSTOMIDAE	Artibeus	jamaicensis	Artibeus_jamaicensis	-83.55	8.69	Costa Rica	257	333	190	4027
48563	634	88109731	CHIROPTERA	PHYLLOSTOMIDAE	Artibeus	jamaicensis	Artibeus_jamaicensis	-82.96	8.79	Costa Rica	221	294	159	3426
48569	634	88109731	CHIROPTERA	PHYLLOSTOMIDAE	Artibeus	jamaicensis	Artibeus_jamaicensis	-90.03	13.84	El Salvador	260	323	201	1755
48574	634	88109731	CHIROPTERA	PHYLLOSTOMIDAE	Artibeus	jamaicensis	Artibeus_jamaicensis	-89.35	14.41	El Salvador	209	288	140	1535
48578	634	88109731	CHIROPTERA	PHYLLOSTOMIDAE	Artibeus	jamaicensis	Artibeus_jamaicensis	-89.53	13.85	El Salvador	217	299	142	1935
48582	634	88109731	CHIROPTERA	PHYLLOSTOMIDAE	Artibeus	jamaicensis	Artibeus_jamaicensis	-89.05	13.93	El Salvador	238	327	155	1951
48588	634	88109731	CHIROPTERA	PHYLLOSTOMIDAE	Artibeus	jamaicensis	Artibeus_jamaicensis	-89.26	13.48	El Salvador	255	332	176	1685
48597	634	88109731	CHIROPTERA	PHYLLOSTOMIDAE	Artibeus	jamaicensis	Artibeus_jamaicensis	-88.56	13.61	El Salvador	250	333	169	1812
48600	634	88109731	CHIROPTERA	PHYLLOSTOMIDAE	Artibeus	jamaicensis	Artibeus_jamaicensis	-87.98	13.72	El Salvador	248	338	170	1877
48605	634	88109731	CHIROPTERA	PHYLLOSTOMIDAE	Artibeus	jamaicensis	Artibeus_jamaicensis	-90.82	17.6	Guatemala	263	347	179	1600
48608	634	88109731	CHIROPTERA	PHYLLOSTOMIDAE	Artibeus	jamaicensis	Artibeus_jamaicensis	-90.54	17.24	Guatemala	263	340	185	1738
48609	634	88109731	CHIROPTERA	PHYLLOSTOMIDAE	Artibeus	jamaicensis	Artibeus_jamaicensis	-91.92	15.75	Guatemala	238	334	143	1340
48610	634	88109731	CHIROPTERA	PHYLLOSTOMIDAE	Artibeus	jamaicensis	Artibeus_jamaicensis	-91.57	16.04	Guatemala	205	294	119	2763
48614	634	88109731	CHIROPTERA	PHYLLOSTOMIDAE	Artibeus	jamaicensis	Artibeus_jamaicensis	-89.63	17.39	Guatemala	258	330	178	1237
48615	634	88109731	CHIROPTERA	PHYLLOSTOMIDAE	Artibeus	jamaicensis	Artibeus_jamaicensis	-92.17	14.8	Guatemala	277	355	191	1662
48622	634	88109731	CHIROPTERA	PHYLLOSTOMIDAE	Artibeus	jamaicensis	Artibeus_jamaicensis	-90.67	15.91	Guatemala	257	334	179	3231
48626	634	88109731	CHIROPTERA	PHYLLOSTOMIDAE	Artibeus	jamaicensis	Artibeus_jamaicensis	-90.21	16.03	Guatemala	251	321	178	2553
48627	634	88109731	CHIROPTERA	PHYLLOSTOMIDAE	Artibeus	jamaicensis	Artibeus_jamaicensis	-91.54	14.67	Guatemala	162	232	76	2472
48630	634	88109731	CHIROPTERA	PHYLLOSTOMIDAE	Artibeus	jamaicensis	Artibeus_jamaicensis	-91.81	14.27	Guatemala	273	346	187	1452
48632	634	88109731	CHIROPTERA	PHYLLOSTOMIDAE	Artibeus	jamaicensis	Artibeus_jamaicensis	-90.37	15.48	Guatemala	178	242	103	2115
48640	634	88109731	CHIROPTERA	PHYLLOSTOMIDAE	Artibeus	jamaicensis	Artibeus_jamaicensis	-91.26	13.98	Guatemala	273	343	193	1629
48641	634	88109731	CHIROPTERA	PHYLLOSTOMIDAE	Artibeus	jamaicensis	Artibeus_jamaicensis	-89.83	15.4	Guatemala	239	306	173	3235
48642	634	88109731	CHIROPTERA	PHYLLOSTOMIDAE	Artibeus	jamaicensis	Artibeus_jamaicensis	-89.35	15.84	Guatemala	246	305	186	2869
48643	634	88109731	CHIROPTERA	PHYLLOSTOMIDAE	Artibeus	jamaicensis	Artibeus_jamaicensis	-90.83	14.3	Guatemala	267	337	199	2770
48645	634	88109731	CHIROPTERA	PHYLLOSTOMIDAE	Artibeus	jamaicensis	Artibeus_jamaicensis	-90.12	14.92	Guatemala	241	323	164	924
48661	634	88109731	CHIROPTERA	PHYLLOSTOMIDAE	Artibeus	jamaicensis	Artibeus_jamaicensis	-88.84	15.78	Guatemala	260	318	200	3425
48668	634	88109731	CHIROPTERA	PHYLLOSTOMIDAE	Artibeus	jamaicensis	Artibeus_jamaicensis	-88.65	14.68	Honduras	211	303	125	1366
48669	634	88109731	CHIROPTERA	PHYLLOSTOMIDAE	Artibeus	jamaicensis	Artibeus_jamaicensis	-87.45	15.73	Honduras	255	320	186	2432
48670	634	88109731	CHIROPTERA	PHYLLOSTOMIDAE	Artibeus	jamaicensis	Artibeus_jamaicensis	-88.02	14.94	Honduras	199	286	122	2022
48671	634	88109731	CHIROPTERA	PHYLLOSTOMIDAE	Artibeus	jamaicensis	Artibeus_jamaicensis	-86.45	16.4	Honduras	265	317	207	2211
48673	634	88109731	CHIROPTERA	PHYLLOSTOMIDAE	Artibeus	jamaicensis	Artibeus_jamaicensis	-87.26	15.16	Honduras	224	312	144	1263
48674	634	88109731	CHIROPTERA	PHYLLOSTOMIDAE	Artibeus	jamaicensis	Artibeus_jamaicensis	-87.54	13.39	Honduras	282	366	208	1625
48677	634	88109731	CHIROPTERA	PHYLLOSTOMIDAE	Artibeus	jamaicensis	Artibeus_jamaicensis	-85.86	14.76	Honduras	249	335	167	1303
48679	634	88109731	CHIROPTERA	PHYLLOSTOMIDAE	Artibeus	jamaicensis	Artibeus_jamaicensis	-109.62	28.96	Mexico	225	387	60	620
48680	634	88109731	CHIROPTERA	PHYLLOSTOMIDAE	Artibeus	jamaicensis	Artibeus_jamaicensis	-109.17	25.91	Mexico	245	376	92	331
48681	634	88109731	CHIROPTERA	PHYLLOSTOMIDAE	Artibeus	jamaicensis	Artibeus_jamaicensis	-108.22	25.82	Mexico	250	379	91	533
48683	634	88109731	CHIROPTERA	PHYLLOSTOMIDAE	Artibeus	jamaicensis	Artibeus_jamaicensis	-107.64	25.66	Mexico	233	364	87	1007
48689	634	88109731	CHIROPTERA	PHYLLOSTOMIDAE	Artibeus	jamaicensis	Artibeus_jamaicensis	-107.05	24.85	Mexico	248	368	104	952
48690	634	88109731	CHIROPTERA	PHYLLOSTOMIDAE	Artibeus	jamaicensis	Artibeus_jamaicensis	-107.36	24.3	Mexico	253	356	114	441
48692	634	88109731	CHIROPTERA	PHYLLOSTOMIDAE	Artibeus	jamaicensis	Artibeus_jamaicensis	-106.41	24.92	Mexico	197	310	77	1214
48696	634	88109731	CHIROPTERA	PHYLLOSTOMIDAE	Artibeus	jamaicensis	Artibeus_jamaicensis	-106.63	24.41	Mexico	237	351	112	1115
48698	634	88109731	CHIROPTERA	PHYLLOSTOMIDAE	Artibeus	jamaicensis	Artibeus_jamaicensis	-106.89	23.92	Mexico	255	356	122	524
48701	634	88109731	CHIROPTERA	PHYLLOSTOMIDAE	Artibeus	jamaicensis	Artibeus_jamaicensis	-106.43	23.94	Mexico	249	359	120	909
48702	634	88109731	CHIROPTERA	PHYLLOSTOMIDAE	Artibeus	jamaicensis	Artibeus_jamaicensis	-105.29	24.47	Mexico	135	258	10	737
48703	634	88109731	CHIROPTERA	PHYLLOSTOMIDAE	Artibeus	jamaicensis	Artibeus_jamaicensis	-106.38	23.36	Mexico	247	329	141	824
48709	634	88109731	CHIROPTERA	PHYLLOSTOMIDAE	Artibeus	jamaicensis	Artibeus_jamaicensis	-105.93	23.39	Mexico	222	316	118	1212
48718	634	88109731	CHIROPTERA	PHYLLOSTOMIDAE	Artibeus	jamaicensis	Artibeus_jamaicensis	-105.53	23.04	Mexico	232	318	126	1273
48720	634	88109731	CHIROPTERA	PHYLLOSTOMIDAE	Artibeus	jamaicensis	Artibeus_jamaicensis	-105.77	22.65	Mexico	248	327	145	911
48722	634	88109731	CHIROPTERA	PHYLLOSTOMIDAE	Artibeus	jamaicensis	Artibeus_jamaicensis	-105.23	22.64	Mexico	235	321	126	1377
48725	634	88109731	CHIROPTERA	PHYLLOSTOMIDAE	Artibeus	jamaicensis	Artibeus_jamaicensis	-105.02	21.94	Mexico	250	335	141	1658
48727	634	88109731	CHIROPTERA	PHYLLOSTOMIDAE	Artibeus	jamaicensis	Artibeus_jamaicensis	-105.22	21.53	Mexico	252	331	147	1660
48733	634	88109731	CHIROPTERA	PHYLLOSTOMIDAE	Artibeus	jamaicensis	Artibeus_jamaicensis	-104.06	22.67	Mexico	210	331	73	512
48741	634	88109731	CHIROPTERA	PHYLLOSTOMIDAE	Artibeus	jamaicensis	Artibeus_jamaicensis	-104.54	21.94	Mexico	228	337	108	946
48744	634	88109731	CHIROPTERA	PHYLLOSTOMIDAE	Artibeus	jamaicensis	Artibeus_jamaicensis	-105.27	21.02	Mexico	252	331	147	1362
48749	634	88109731	CHIROPTERA	PHYLLOSTOMIDAE	Artibeus	jamaicensis	Artibeus_jamaicensis	-104.46	21.42	Mexico	234	353	108	1038
48753	634	88109731	CHIROPTERA	PHYLLOSTOMIDAE	Artibeus	jamaicensis	Artibeus_jamaicensis	-105.37	20.36	Mexico	238	316	132	1459
48760	634	88109731	CHIROPTERA	PHYLLOSTOMIDAE	Artibeus	jamaicensis	Artibeus_jamaicensis	-105.31	19.87	Mexico	262	341	153	922
48763	634	88109731	CHIROPTERA	PHYLLOSTOMIDAE	Artibeus	jamaicensis	Artibeus_jamaicensis	-104.81	20.15	Mexico	228	334	111	1525
48765	634	88109731	CHIROPTERA	PHYLLOSTOMIDAE	Artibeus	jamaicensis	Artibeus_jamaicensis	-104.19	20.54	Mexico	195	315	73	895
48775	634	88109731	CHIROPTERA	PHYLLOSTOMIDAE	Artibeus	jamaicensis	Artibeus_jamaicensis	-103.75	20.84	Mexico	217	347	83	962
48779	634	88109731	CHIROPTERA	PHYLLOSTOMIDAE	Artibeus	jamaicensis	Artibeus_jamaicensis	-105.05	19.5	Mexico	261	334	160	801
48781	634	88109731	CHIROPTERA	PHYLLOSTOMIDAE	Artibeus	jamaicensis	Artibeus_jamaicensis	-102.66	21.84	Mexico	170	296	33	651
48786	634	88109731	CHIROPTERA	PHYLLOSTOMIDAE	Artibeus	jamaicensis	Artibeus_jamaicensis	-103.16	21.3	Mexico	185	317	46	747
48799	634	88109731	CHIROPTERA	PHYLLOSTOMIDAE	Artibeus	jamaicensis	Artibeus_jamaicensis	-104.36	19.77	Mexico	218	322	107	1135
48803	634	88109731	CHIROPTERA	PHYLLOSTOMIDAE	Artibeus	jamaicensis	Artibeus_jamaicensis	-103.29	20.79	Mexico	198	330	65	911
48811	634	88109731	CHIROPTERA	PHYLLOSTOMIDAE	Artibeus	jamaicensis	Artibeus_jamaicensis	-103.57	20.35	Mexico	195	318	71	799
48812	634	88109731	CHIROPTERA	PHYLLOSTOMIDAE	Artibeus	jamaicensis	Artibeus_jamaicensis	-104.68	19.21	Mexico	259	329	162	926
48824	634	88109731	CHIROPTERA	PHYLLOSTOMIDAE	Artibeus	jamaicensis	Artibeus_jamaicensis	-101.06	22.52	Mexico	181	304	52	381
48825	634	88109731	CHIROPTERA	PHYLLOSTOMIDAE	Artibeus	jamaicensis	Artibeus_jamaicensis	-103.91	19.59	Mexico	224	331	111	801
48833	634	88109731	CHIROPTERA	PHYLLOSTOMIDAE	Artibeus	jamaicensis	Artibeus_jamaicensis	-104.19	19.16	Mexico	259	329	165	951
48839	634	88109731	CHIROPTERA	PHYLLOSTOMIDAE	Artibeus	jamaicensis	Artibeus_jamaicensis	-103.46	19.73	Mexico	181	292	59	818
48861	634	88109731	CHIROPTERA	PHYLLOSTOMIDAE	Artibeus	jamaicensis	Artibeus_jamaicensis	-101.48	21.43	Mexico	157	276	36	647
48862	634	88109731	CHIROPTERA	PHYLLOSTOMIDAE	Artibeus	jamaicensis	Artibeus_jamaicensis	-102.61	20.27	Mexico	196	314	69	773
48866	634	88109731	CHIROPTERA	PHYLLOSTOMIDAE	Artibeus	jamaicensis	Artibeus_jamaicensis	-103.61	19.12	Mexico	248	338	148	928
48872	634	88109731	CHIROPTERA	PHYLLOSTOMIDAE	Artibeus	jamaicensis	Artibeus_jamaicensis	-99.63	22.99	Mexico	198	312	67	751
48876	634	88109731	CHIROPTERA	PHYLLOSTOMIDAE	Artibeus	jamaicensis	Artibeus_jamaicensis	-99.19	23.22	Mexico	187	295	64	851
48877	634	88109731	CHIROPTERA	PHYLLOSTOMIDAE	Artibeus	jamaicensis	Artibeus_jamaicensis	-103.01	19.37	Mexico	222	331	104	1189
48879	634	88109731	CHIROPTERA	PHYLLOSTOMIDAE	Artibeus	jamaicensis	Artibeus_jamaicensis	-103.67	18.62	Mexico	261	336	160	1038
48889	634	88109731	CHIROPTERA	PHYLLOSTOMIDAE	Artibeus	jamaicensis	Artibeus_jamaicensis	-99.35	22.6	Mexico	221	327	96	1439
48891	634	88109731	CHIROPTERA	PHYLLOSTOMIDAE	Artibeus	jamaicensis	Artibeus_jamaicensis	-98.52	23.25	Mexico	227	327	105	845
48892	634	88109731	CHIROPTERA	PHYLLOSTOMIDAE	Artibeus	jamaicensis	Artibeus_jamaicensis	-102.79	18.9	Mexico	270	374	166	873
48903	634	88109731	CHIROPTERA	PHYLLOSTOMIDAE	Artibeus	jamaicensis	Artibeus_jamaicensis	-99.17	22.11	Mexico	232	335	110	1555
48904	634	88109731	CHIROPTERA	PHYLLOSTOMIDAE	Artibeus	jamaicensis	Artibeus_jamaicensis	-102.05	19.14	Mexico	277	394	159	776
48905	634	88109731	CHIROPTERA	PHYLLOSTOMIDAE	Artibeus	jamaicensis	Artibeus_jamaicensis	-98.47	22.63	Mexico	248	338	135	870
48913	634	88109731	CHIROPTERA	PHYLLOSTOMIDAE	Artibeus	jamaicensis	Artibeus_jamaicensis	-99.45	21.46	Mexico	226	343	100	1112
48918	634	88109731	CHIROPTERA	PHYLLOSTOMIDAE	Artibeus	jamaicensis	Artibeus_jamaicensis	-102.75	18.07	Mexico	264	337	167	1117
48930	634	88109731	CHIROPTERA	PHYLLOSTOMIDAE	Artibeus	jamaicensis	Artibeus_jamaicensis	-98.95	21.69	Mexico	251	353	130	1480
48932	634	88109731	CHIROPTERA	PHYLLOSTOMIDAE	Artibeus	jamaicensis	Artibeus_jamaicensis	-99.79	20.84	Mexico	190	312	61	483
48935	634	88109731	CHIROPTERA	PHYLLOSTOMIDAE	Artibeus	jamaicensis	Artibeus_jamaicensis	-98	22.4	Mexico	242	324	139	935
48940	634	88109731	CHIROPTERA	PHYLLOSTOMIDAE	Artibeus	jamaicensis	Artibeus_jamaicensis	-99.12	21.15	Mexico	199	312	78	1301
48941	634	88109731	CHIROPTERA	PHYLLOSTOMIDAE	Artibeus	jamaicensis	Artibeus_jamaicensis	-102.06	18.12	Mexico	267	348	169	990
48958	634	88109731	CHIROPTERA	PHYLLOSTOMIDAE	Artibeus	jamaicensis	Artibeus_jamaicensis	-98.65	21.17	Mexico	247	350	127	1668
48963	634	88109731	CHIROPTERA	PHYLLOSTOMIDAE	Artibeus	jamaicensis	Artibeus_jamaicensis	-100.26	19.26	Mexico	179	287	72	990
48965	634	88109731	CHIROPTERA	PHYLLOSTOMIDAE	Artibeus	jamaicensis	Artibeus_jamaicensis	-99.71	19.77	Mexico	133	240	16	836
48969	634	88109731	CHIROPTERA	PHYLLOSTOMIDAE	Artibeus	jamaicensis	Artibeus_jamaicensis	-98.77	20.59	Mexico	163	273	48	759
48972	634	88109731	CHIROPTERA	PHYLLOSTOMIDAE	Artibeus	jamaicensis	Artibeus_jamaicensis	-101.6	17.72	Mexico	268	343	183	1101
48977	634	88109731	CHIROPTERA	PHYLLOSTOMIDAE	Artibeus	jamaicensis	Artibeus_jamaicensis	-98.01	21.17	Mexico	241	334	132	1278
48982	634	88109731	CHIROPTERA	PHYLLOSTOMIDAE	Artibeus	jamaicensis	Artibeus_jamaicensis	-100.41	18.64	Mexico	248	368	141	1241
48988	634	88109731	CHIROPTERA	PHYLLOSTOMIDAE	Artibeus	jamaicensis	Artibeus_jamaicensis	-97.32	21.56	Mexico	243	319	154	1587
48993	634	88109731	CHIROPTERA	PHYLLOSTOMIDAE	Artibeus	jamaicensis	Artibeus_jamaicensis	-99.9	18.83	Mexico	191	299	91	1340
48994	634	88109731	CHIROPTERA	PHYLLOSTOMIDAE	Artibeus	jamaicensis	Artibeus_jamaicensis	-101.2	17.47	Mexico	272	340	199	967
49008	634	88109731	CHIROPTERA	PHYLLOSTOMIDAE	Artibeus	jamaicensis	Artibeus_jamaicensis	-97.53	20.89	Mexico	244	330	145	1095
49014	634	88109731	CHIROPTERA	PHYLLOSTOMIDAE	Artibeus	jamaicensis	Artibeus_jamaicensis	-97.91	20.38	Mexico	222	321	111	2278
49018	634	88109731	CHIROPTERA	PHYLLOSTOMIDAE	Artibeus	jamaicensis	Artibeus_jamaicensis	-99.93	18.31	Mexico	226	336	133	1045
49027	634	88109731	CHIROPTERA	PHYLLOSTOMIDAE	Artibeus	jamaicensis	Artibeus_jamaicensis	-99.38	18.78	Mexico	235	354	120	957
49035	634	88109731	CHIROPTERA	PHYLLOSTOMIDAE	Artibeus	jamaicensis	Artibeus_jamaicensis	-100.65	17.48	Mexico	258	341	178	1440
49086	634	88109731	CHIROPTERA	PHYLLOSTOMIDAE	Artibeus	jamaicensis	Artibeus_jamaicensis	-100.19	17.43	Mexico	224	312	143	1589
49094	634	88109731	CHIROPTERA	PHYLLOSTOMIDAE	Artibeus	jamaicensis	Artibeus_jamaicensis	-97.52	20.02	Mexico	219	312	116	2814
49096	634	88109731	CHIROPTERA	PHYLLOSTOMIDAE	Artibeus	jamaicensis	Artibeus_jamaicensis	-99.6	17.94	Mexico	255	364	147	802
49109	634	88109731	CHIROPTERA	PHYLLOSTOMIDAE	Artibeus	jamaicensis	Artibeus_jamaicensis	-98.84	18.53	Mexico	238	360	118	832
49141	634	88109731	CHIROPTERA	PHYLLOSTOMIDAE	Artibeus	jamaicensis	Artibeus_jamaicensis	-96.8	20.23	Mexico	260	340	175	1495
49143	634	88109731	CHIROPTERA	PHYLLOSTOMIDAE	Artibeus	jamaicensis	Artibeus_jamaicensis	-99.93	17.03	Mexico	248	330	166	1546
49146	634	88109731	CHIROPTERA	PHYLLOSTOMIDAE	Artibeus	jamaicensis	Artibeus_jamaicensis	-97.46	19.46	Mexico	146	247	34	391
49149	634	88109731	CHIROPTERA	PHYLLOSTOMIDAE	Artibeus	jamaicensis	Artibeus_jamaicensis	-98.16	18.71	Mexico	203	316	84	741
49151	634	88109731	CHIROPTERA	PHYLLOSTOMIDAE	Artibeus	jamaicensis	Artibeus_jamaicensis	-99.49	17.36	Mexico	221	317	123	1158
49187	634	88109731	CHIROPTERA	PHYLLOSTOMIDAE	Artibeus	jamaicensis	Artibeus_jamaicensis	-96.85	19.71	Mexico	161	244	75	1622
49196	634	88109731	CHIROPTERA	PHYLLOSTOMIDAE	Artibeus	jamaicensis	Artibeus_jamaicensis	-98.25	18.18	Mexico	237	359	108	868
49213	634	88109731	CHIROPTERA	PHYLLOSTOMIDAE	Artibeus	jamaicensis	Artibeus_jamaicensis	-99.42	16.82	Mexico	287	368	205	1193
49224	634	88109731	CHIROPTERA	PHYLLOSTOMIDAE	Artibeus	jamaicensis	Artibeus_jamaicensis	-97.73	18.41	Mexico	172	284	51	565
49230	634	88109731	CHIROPTERA	PHYLLOSTOMIDAE	Artibeus	jamaicensis	Artibeus_jamaicensis	-96.98	19.14	Mexico	192	277	105	2001
49250	634	88109731	CHIROPTERA	PHYLLOSTOMIDAE	Artibeus	jamaicensis	Artibeus_jamaicensis	-96.38	19.6	Mexico	250	324	163	1068
49288	634	88109731	CHIROPTERA	PHYLLOSTOMIDAE	Artibeus	jamaicensis	Artibeus_jamaicensis	-97.24	18.4	Mexico	185	288	76	650
49296	634	88109731	CHIROPTERA	PHYLLOSTOMIDAE	Artibeus	jamaicensis	Artibeus_jamaicensis	-98.78	16.81	Mexico	276	369	182	1463
49299	634	88109731	CHIROPTERA	PHYLLOSTOMIDAE	Artibeus	jamaicensis	Artibeus_jamaicensis	-96.8	18.71	Mexico	237	331	143	2170
49309	634	88109731	CHIROPTERA	PHYLLOSTOMIDAE	Artibeus	jamaicensis	Artibeus_jamaicensis	-97.78	17.52	Mexico	176	291	48	815
49312	634	88109731	CHIROPTERA	PHYLLOSTOMIDAE	Artibeus	jamaicensis	Artibeus_jamaicensis	-96.23	19.03	Mexico	258	338	169	1239
49338	634	88109731	CHIROPTERA	PHYLLOSTOMIDAE	Artibeus	jamaicensis	Artibeus_jamaicensis	-96.85	18.15	Mexico	177	276	77	1776
49341	634	88109731	CHIROPTERA	PHYLLOSTOMIDAE	Artibeus	jamaicensis	Artibeus_jamaicensis	-97.9	17.05	Mexico	218	327	96	1499
49344	634	88109731	CHIROPTERA	PHYLLOSTOMIDAE	Artibeus	jamaicensis	Artibeus_jamaicensis	-96.41	18.48	Mexico	261	351	172	1928
49364	634	88109731	CHIROPTERA	PHYLLOSTOMIDAE	Artibeus	jamaicensis	Artibeus_jamaicensis	-98.17	16.55	Mexico	269	364	169	1641
49377	634	88109731	CHIROPTERA	PHYLLOSTOMIDAE	Artibeus	jamaicensis	Artibeus_jamaicensis	-96.91	17.65	Mexico	195	303	83	683
49381	634	88109731	CHIROPTERA	PHYLLOSTOMIDAE	Artibeus	jamaicensis	Artibeus_jamaicensis	-96.13	18.09	Mexico	253	343	168	2261
49382	634	88109731	CHIROPTERA	PHYLLOSTOMIDAE	Artibeus	jamaicensis	Artibeus_jamaicensis	-95.57	18.64	Mexico	265	341	191	1861
49386	634	88109731	CHIROPTERA	PHYLLOSTOMIDAE	Artibeus	jamaicensis	Artibeus_jamaicensis	-97.8	16.26	Mexico	269	364	165	1592
49389	634	88109731	CHIROPTERA	PHYLLOSTOMIDAE	Artibeus	jamaicensis	Artibeus_jamaicensis	-96.34	17.66	Mexico	167	260	76	2024
49400	634	88109731	CHIROPTERA	PHYLLOSTOMIDAE	Artibeus	jamaicensis	Artibeus_jamaicensis	-95.11	18.62	Mexico	236	312	163	3084
49433	634	88109731	CHIROPTERA	PHYLLOSTOMIDAE	Artibeus	jamaicensis	Artibeus_jamaicensis	-97.04	16.45	Mexico	203	307	89	1199
49438	634	88109731	CHIROPTERA	PHYLLOSTOMIDAE	Artibeus	jamaicensis	Artibeus_jamaicensis	-97.35	16.01	Mexico	256	349	152	1439
49441	634	88109731	CHIROPTERA	PHYLLOSTOMIDAE	Artibeus	jamaicensis	Artibeus_jamaicensis	-95.94	17.38	Mexico	215	305	128	3059
49444	634	88109731	CHIROPTERA	PHYLLOSTOMIDAE	Artibeus	jamaicensis	Artibeus_jamaicensis	-94.63	17.98	Mexico	260	348	181	2320
49445	634	88109731	CHIROPTERA	PHYLLOSTOMIDAE	Artibeus	jamaicensis	Artibeus_jamaicensis	-95	17.39	Mexico	251	348	165	2287
49447	634	88109731	CHIROPTERA	PHYLLOSTOMIDAE	Artibeus	jamaicensis	Artibeus_jamaicensis	-95.82	16.54	Mexico	181	261	97	1216
49449	634	88109731	CHIROPTERA	PHYLLOSTOMIDAE	Artibeus	jamaicensis	Artibeus_jamaicensis	-94.2	18.13	Mexico	254	334	179	2420
49450	634	88109731	CHIROPTERA	PHYLLOSTOMIDAE	Artibeus	jamaicensis	Artibeus_jamaicensis	-96.61	15.71	Mexico	268	345	179	847
49452	634	88109731	CHIROPTERA	PHYLLOSTOMIDAE	Artibeus	jamaicensis	Artibeus_jamaicensis	-95.4	16.87	Mexico	223	311	135	1643
49472	634	88109731	CHIROPTERA	PHYLLOSTOMIDAE	Artibeus	jamaicensis	Artibeus_jamaicensis	-95.97	15.83	Mexico	274	349	188	492
49476	634	88109731	CHIROPTERA	PHYLLOSTOMIDAE	Artibeus	jamaicensis	Artibeus_jamaicensis	-94.59	17.07	Mexico	235	320	153	2640
49477	634	88109731	CHIROPTERA	PHYLLOSTOMIDAE	Artibeus	jamaicensis	Artibeus_jamaicensis	-93.62	18	Mexico	260	348	178	2226
49478	634	88109731	CHIROPTERA	PHYLLOSTOMIDAE	Artibeus	jamaicensis	Artibeus_jamaicensis	-95.21	16.33	Mexico	273	348	194	839
49486	634	88109731	CHIROPTERA	PHYLLOSTOMIDAE	Artibeus	jamaicensis	Artibeus_jamaicensis	-94.12	17.1	Mexico	241	326	157	2836
49487	634	88109731	CHIROPTERA	PHYLLOSTOMIDAE	Artibeus	jamaicensis	Artibeus_jamaicensis	-90.03	21.16	Mexico	260	322	189	639
49491	634	88109731	CHIROPTERA	PHYLLOSTOMIDAE	Artibeus	jamaicensis	Artibeus_jamaicensis	-93.13	17.99	Mexico	267	355	181	2176
49503	634	88109731	CHIROPTERA	PHYLLOSTOMIDAE	Artibeus	jamaicensis	Artibeus_jamaicensis	-90.21	20.64	Mexico	267	349	181	976
49508	634	88109731	CHIROPTERA	PHYLLOSTOMIDAE	Artibeus	jamaicensis	Artibeus_jamaicensis	-93.57	17.22	Mexico	247	336	163	2541
49509	634	88109731	CHIROPTERA	PHYLLOSTOMIDAE	Artibeus	jamaicensis	Artibeus_jamaicensis	-94.2	16.59	Mexico	222	301	137	1358
49510	634	88109731	CHIROPTERA	PHYLLOSTOMIDAE	Artibeus	jamaicensis	Artibeus_jamaicensis	-89.56	21.23	Mexico	255	316	186	583
49538	634	88109731	CHIROPTERA	PHYLLOSTOMIDAE	Artibeus	jamaicensis	Artibeus_jamaicensis	-93.1	17.47	Mexico	241	329	157	3932
49562	634	88109731	CHIROPTERA	PHYLLOSTOMIDAE	Artibeus	jamaicensis	Artibeus_jamaicensis	-93.72	16.74	Mexico	238	323	149	895
49589	634	88109731	CHIROPTERA	PHYLLOSTOMIDAE	Artibeus	jamaicensis	Artibeus_jamaicensis	-90.53	19.84	Mexico	264	340	183	1032
49657	634	88109731	CHIROPTERA	PHYLLOSTOMIDAE	Artibeus	jamaicensis	Artibeus_jamaicensis	-89.62	20.52	Mexico	261	355	164	1021
49659	634	88109731	CHIROPTERA	PHYLLOSTOMIDAE	Artibeus	jamaicensis	Artibeus_jamaicensis	-91.09	19.05	Mexico	263	350	172	1349
49663	634	88109731	CHIROPTERA	PHYLLOSTOMIDAE	Artibeus	jamaicensis	Artibeus_jamaicensis	-93.27	16.86	Mexico	227	315	135	1109
49675	634	88109731	CHIROPTERA	PHYLLOSTOMIDAE	Artibeus	jamaicensis	Artibeus_jamaicensis	-88.93	21.15	Mexico	260	346	166	1047
49682	634	88109731	CHIROPTERA	PHYLLOSTOMIDAE	Artibeus	jamaicensis	Artibeus_jamaicensis	-93.78	16.27	Mexico	232	317	139	1525
49685	634	88109731	CHIROPTERA	PHYLLOSTOMIDAE	Artibeus	jamaicensis	Artibeus_jamaicensis	-88.55	21.49	Mexico	256	337	168	849
49691	634	88109731	CHIROPTERA	PHYLLOSTOMIDAE	Artibeus	jamaicensis	Artibeus_jamaicensis	-90.71	19.3	Mexico	259	349	165	1240
49745	634	88109731	CHIROPTERA	PHYLLOSTOMIDAE	Artibeus	jamaicensis	Artibeus_jamaicensis	-92.71	17.14	Mexico	211	297	121	1791
49763	634	88109731	CHIROPTERA	PHYLLOSTOMIDAE	Artibeus	jamaicensis	Artibeus_jamaicensis	-92.28	17.5	Mexico	262	350	177	3001
49774	634	88109731	CHIROPTERA	PHYLLOSTOMIDAE	Artibeus	jamaicensis	Artibeus_jamaicensis	-89.74	20	Mexico	261	363	157	1020
49819	634	88109731	CHIROPTERA	PHYLLOSTOMIDAE	Artibeus	jamaicensis	Artibeus_jamaicensis	-88.06	21.56	Mexico	254	333	165	680
49850	634	88109731	CHIROPTERA	PHYLLOSTOMIDAE	Artibeus	jamaicensis	Artibeus_jamaicensis	-89.29	20.19	Mexico	257	357	158	1096
49860	634	88109731	CHIROPTERA	PHYLLOSTOMIDAE	Artibeus	jamaicensis	Artibeus_jamaicensis	-90.82	18.61	Mexico	260	358	159	1373
49876	634	88109731	CHIROPTERA	PHYLLOSTOMIDAE	Artibeus	jamaicensis	Artibeus_jamaicensis	-91.53	17.79	Mexico	266	353	180	2027
49879	634	88109731	CHIROPTERA	PHYLLOSTOMIDAE	Artibeus	jamaicensis	Artibeus_jamaicensis	-93.32	15.99	Mexico	217	308	115	1659
49881	634	88109731	CHIROPTERA	PHYLLOSTOMIDAE	Artibeus	jamaicensis	Artibeus_jamaicensis	-88.59	20.69	Mexico	258	352	158	1210
49890	634	88109731	CHIROPTERA	PHYLLOSTOMIDAE	Artibeus	jamaicensis	Artibeus_jamaicensis	-92.9	16.33	Mexico	239	342	130	1471
49899	634	88109731	CHIROPTERA	PHYLLOSTOMIDAE	Artibeus	jamaicensis	Artibeus_jamaicensis	-88.14	21.06	Mexico	253	341	158	1143
49918	634	88109731	CHIROPTERA	PHYLLOSTOMIDAE	Artibeus	jamaicensis	Artibeus_jamaicensis	-92	17	Mexico	213	298	125	1979
49920	634	88109731	CHIROPTERA	PHYLLOSTOMIDAE	Artibeus	jamaicensis	Artibeus_jamaicensis	-90.35	18.63	Mexico	259	357	158	1244
49921	634	88109731	CHIROPTERA	PHYLLOSTOMIDAE	Artibeus	jamaicensis	Artibeus_jamaicensis	-87.48	21.47	Mexico	252	330	165	1063
49928	634	88109731	CHIROPTERA	PHYLLOSTOMIDAE	Artibeus	jamaicensis	Artibeus_jamaicensis	-88.87	20.02	Mexico	259	356	161	1142
49942	634	88109731	CHIROPTERA	PHYLLOSTOMIDAE	Artibeus	jamaicensis	Artibeus_jamaicensis	-93.27	15.54	Mexico	271	359	181	2353
49953	634	88109731	CHIROPTERA	PHYLLOSTOMIDAE	Artibeus	jamaicensis	Artibeus_jamaicensis	-87.69	20.99	Mexico	252	334	161	1236
49961	634	88109731	CHIROPTERA	PHYLLOSTOMIDAE	Artibeus	jamaicensis	Artibeus_jamaicensis	-92.69	15.81	Mexico	214	305	114	2161
49964	634	88109731	CHIROPTERA	PHYLLOSTOMIDAE	Artibeus	jamaicensis	Artibeus_jamaicensis	-89.33	19.17	Mexico	256	349	158	1055
49975	634	88109731	CHIROPTERA	PHYLLOSTOMIDAE	Artibeus	jamaicensis	Artibeus_jamaicensis	-91.86	16.55	Mexico	183	272	95	1689
49991	634	88109731	CHIROPTERA	PHYLLOSTOMIDAE	Artibeus	jamaicensis	Artibeus_jamaicensis	-90.07	18.25	Mexico	255	345	159	1244
49996	634	88109731	CHIROPTERA	PHYLLOSTOMIDAE	Artibeus	jamaicensis	Artibeus_jamaicensis	-91.45	16.83	Mexico	217	302	133	2870
50005	634	88109731	CHIROPTERA	PHYLLOSTOMIDAE	Artibeus	jamaicensis	Artibeus_jamaicensis	-87.74	20.49	Mexico	256	336	167	1157
50007	634	88109731	CHIROPTERA	PHYLLOSTOMIDAE	Artibeus	jamaicensis	Artibeus_jamaicensis	-86.88	21.34	Mexico	254	327	173	1005
50009	634	88109731	CHIROPTERA	PHYLLOSTOMIDAE	Artibeus	jamaicensis	Artibeus_jamaicensis	-87.2	20.99	Mexico	254	328	171	1222
50034	634	88109731	CHIROPTERA	PHYLLOSTOMIDAE	Artibeus	jamaicensis	Artibeus_jamaicensis	-92.74	15.36	Mexico	248	337	154	2841
50044	634	88109731	CHIROPTERA	PHYLLOSTOMIDAE	Artibeus	jamaicensis	Artibeus_jamaicensis	-89.42	18.6	Mexico	246	336	149	1125
50070	634	88109731	CHIROPTERA	PHYLLOSTOMIDAE	Artibeus	jamaicensis	Artibeus_jamaicensis	-90.96	16.9	Mexico	257	340	177	2086
50105	634	88109731	CHIROPTERA	PHYLLOSTOMIDAE	Artibeus	jamaicensis	Artibeus_jamaicensis	-87.26	20.47	Mexico	258	328	179	1274
50109	634	88109731	CHIROPTERA	PHYLLOSTOMIDAE	Artibeus	jamaicensis	Artibeus_jamaicensis	-88.85	18.83	Mexico	252	334	164	1162
50111	634	88109731	CHIROPTERA	PHYLLOSTOMIDAE	Artibeus	jamaicensis	Artibeus_jamaicensis	-87.71	19.96	Mexico	259	335	173	1231
50117	634	88109731	CHIROPTERA	PHYLLOSTOMIDAE	Artibeus	jamaicensis	Artibeus_jamaicensis	-89.71	17.86	Mexico	251	332	162	1242
50119	634	88109731	CHIROPTERA	PHYLLOSTOMIDAE	Artibeus	jamaicensis	Artibeus_jamaicensis	-92.27	15.29	Mexico	171	251	77	1850
50154	634	88109731	CHIROPTERA	PHYLLOSTOMIDAE	Artibeus	jamaicensis	Artibeus_jamaicensis	-88.1	19.22	Mexico	259	329	177	1284
50170	634	88109731	CHIROPTERA	PHYLLOSTOMIDAE	Artibeus	jamaicensis	Artibeus_jamaicensis	-91.09	16.09	Mexico	255	337	173	3319
50172	634	88109731	CHIROPTERA	PHYLLOSTOMIDAE	Artibeus	jamaicensis	Artibeus_jamaicensis	-90.65	16.51	Mexico	251	331	175	1920
50198	634	88109731	CHIROPTERA	PHYLLOSTOMIDAE	Artibeus	jamaicensis	Artibeus_jamaicensis	-87.73	18.68	Mexico	262	321	194	1226
50202	634	88109731	CHIROPTERA	PHYLLOSTOMIDAE	Artibeus	jamaicensis	Artibeus_jamaicensis	-87.5	12.91	Nicaragua	268	348	197	1917
50203	634	88109731	CHIROPTERA	PHYLLOSTOMIDAE	Artibeus	jamaicensis	Artibeus_jamaicensis	-86.07	13.98	Nicaragua	229	311	148	1562
50207	634	88109731	CHIROPTERA	PHYLLOSTOMIDAE	Artibeus	jamaicensis	Artibeus_jamaicensis	-87.05	12.73	Nicaragua	266	350	193	1866
50208	634	88109731	CHIROPTERA	PHYLLOSTOMIDAE	Artibeus	jamaicensis	Artibeus_jamaicensis	-86.38	13.36	Nicaragua	231	309	155	879
50212	634	88109731	CHIROPTERA	PHYLLOSTOMIDAE	Artibeus	jamaicensis	Artibeus_jamaicensis	-85.01	14.59	Nicaragua	256	328	189	2024
50216	634	88109731	CHIROPTERA	PHYLLOSTOMIDAE	Artibeus	jamaicensis	Artibeus_jamaicensis	-85.91	13	Nicaragua	215	286	145	1486
50219	634	88109731	CHIROPTERA	PHYLLOSTOMIDAE	Artibeus	jamaicensis	Artibeus_jamaicensis	-84.61	14.02	Nicaragua	251	315	196	2680
50221	634	88109731	CHIROPTERA	PHYLLOSTOMIDAE	Artibeus	jamaicensis	Artibeus_jamaicensis	-86.29	12.11	Nicaragua	260	335	194	1203
50231	634	88109731	CHIROPTERA	PHYLLOSTOMIDAE	Artibeus	jamaicensis	Artibeus_jamaicensis	-85.84	12.41	Nicaragua	252	324	185	1125
50239	634	88109731	CHIROPTERA	PHYLLOSTOMIDAE	Artibeus	jamaicensis	Artibeus_jamaicensis	-85.43	11.98	Nicaragua	267	338	206	1400
50240	634	88109731	CHIROPTERA	PHYLLOSTOMIDAE	Artibeus	jamaicensis	Artibeus_jamaicensis	-85.7	11.53	Nicaragua	268	341	204	1408
50250	634	88109731	CHIROPTERA	PHYLLOSTOMIDAE	Artibeus	jamaicensis	Artibeus_jamaicensis	-84.96	12.05	Nicaragua	244	308	185	2018
50254	634	88109731	CHIROPTERA	PHYLLOSTOMIDAE	Artibeus	jamaicensis	Artibeus_jamaicensis	-84.3	12.19	Nicaragua	256	313	202	3215
50258	634	88109731	CHIROPTERA	PHYLLOSTOMIDAE	Artibeus	jamaicensis	Artibeus_jamaicensis	-82.78	9.6	Panama	255	311	202	2422
50259	634	88109731	CHIROPTERA	PHYLLOSTOMIDAE	Artibeus	jamaicensis	Artibeus_jamaicensis	-103.27	30.17	United States	163	323	-16	402
50260	82	2136	CHIROPTERA	PHYLLOSTOMIDAE	Artibeus	lituratus	Artibeus_lituratus	-88.98	17.97	Belize	254	328	174	1441
50262	82	2136	CHIROPTERA	PHYLLOSTOMIDAE	Artibeus	lituratus	Artibeus_lituratus	-88.46	18.4	Belize	254	321	180	1308
50268	82	2136	CHIROPTERA	PHYLLOSTOMIDAE	Artibeus	lituratus	Artibeus_lituratus	-89.02	17.2	Belize	250	315	174	1459
50273	82	2136	CHIROPTERA	PHYLLOSTOMIDAE	Artibeus	lituratus	Artibeus_lituratus	-88.36	17.76	Belize	251	313	181	1832
50279	82	2136	CHIROPTERA	PHYLLOSTOMIDAE	Artibeus	lituratus	Artibeus_lituratus	-88.58	17.31	Belize	250	310	181	2307
50281	82	2136	CHIROPTERA	PHYLLOSTOMIDAE	Artibeus	lituratus	Artibeus_lituratus	-88.98	16.71	Belize	232	296	163	2063
50283	82	2136	CHIROPTERA	PHYLLOSTOMIDAE	Artibeus	lituratus	Artibeus_lituratus	-89.14	16.2	Belize	241	295	182	2797
50285	82	2136	CHIROPTERA	PHYLLOSTOMIDAE	Artibeus	lituratus	Artibeus_lituratus	-88.53	16.77	Belize	247	303	183	2292
50294	82	2136	CHIROPTERA	PHYLLOSTOMIDAE	Artibeus	lituratus	Artibeus_lituratus	-85.38	10.88	Costa Rica	226	298	162	2625
50295	82	2136	CHIROPTERA	PHYLLOSTOMIDAE	Artibeus	lituratus	Artibeus_lituratus	-85.71	10.52	Costa Rica	260	340	192	1473
50300	82	2136	CHIROPTERA	PHYLLOSTOMIDAE	Artibeus	lituratus	Artibeus_lituratus	-85.19	10.41	Costa Rica	266	342	202	1667
50307	82	2136	CHIROPTERA	PHYLLOSTOMIDAE	Artibeus	lituratus	Artibeus_lituratus	-85.53	9.88	Costa Rica	258	341	189	2026
50310	82	2136	CHIROPTERA	PHYLLOSTOMIDAE	Artibeus	lituratus	Artibeus_lituratus	-84.7	10.3	Costa Rica	207	275	147	2914
50311	82	2136	CHIROPTERA	PHYLLOSTOMIDAE	Artibeus	lituratus	Artibeus_lituratus	-85.03	9.74	Costa Rica	255	333	189	2479
50315	82	2136	CHIROPTERA	PHYLLOSTOMIDAE	Artibeus	lituratus	Artibeus_lituratus	-84.01	10.46	Costa Rica	255	317	201	4036
50319	82	2136	CHIROPTERA	PHYLLOSTOMIDAE	Artibeus	lituratus	Artibeus_lituratus	-83.55	10.62	Costa Rica	262	318	212	4938
50324	82	2136	CHIROPTERA	PHYLLOSTOMIDAE	Artibeus	lituratus	Artibeus_lituratus	-84.19	9.92	Costa Rica	223	292	164	2143
50327	82	2136	CHIROPTERA	PHYLLOSTOMIDAE	Artibeus	lituratus	Artibeus_lituratus	-84.5	9.53	Costa Rica	260	337	196	3011
50342	82	2136	CHIROPTERA	PHYLLOSTOMIDAE	Artibeus	lituratus	Artibeus_lituratus	-83.68	9.9	Costa Rica	187	245	132	2766
50350	82	2136	CHIROPTERA	PHYLLOSTOMIDAE	Artibeus	lituratus	Artibeus_lituratus	-83.17	9.96	Costa Rica	238	299	184	3302
50351	82	2136	CHIROPTERA	PHYLLOSTOMIDAE	Artibeus	lituratus	Artibeus_lituratus	-83.86	9.25	Costa Rica	257	333	191	3477
50358	82	2136	CHIROPTERA	PHYLLOSTOMIDAE	Artibeus	lituratus	Artibeus_lituratus	-83.18	9.01	Costa Rica	246	322	180	2943
50361	82	2136	CHIROPTERA	PHYLLOSTOMIDAE	Artibeus	lituratus	Artibeus_lituratus	-83.49	8.68	Costa Rica	261	334	195	4380
50377	82	2136	CHIROPTERA	PHYLLOSTOMIDAE	Artibeus	lituratus	Artibeus_lituratus	-90	13.85	El Salvador	260	323	201	1755
50378	82	2136	CHIROPTERA	PHYLLOSTOMIDAE	Artibeus	lituratus	Artibeus_lituratus	-89.35	14.41	El Salvador	209	288	140	1535
50380	82	2136	CHIROPTERA	PHYLLOSTOMIDAE	Artibeus	lituratus	Artibeus_lituratus	-89.56	13.95	El Salvador	217	299	142	1935
50385	82	2136	CHIROPTERA	PHYLLOSTOMIDAE	Artibeus	lituratus	Artibeus_lituratus	-89.05	13.93	El Salvador	238	327	155	1951
50390	82	2136	CHIROPTERA	PHYLLOSTOMIDAE	Artibeus	lituratus	Artibeus_lituratus	-89.31	13.55	El Salvador	234	318	153	1878
50400	82	2136	CHIROPTERA	PHYLLOSTOMIDAE	Artibeus	lituratus	Artibeus_lituratus	-88.86	13.5	El Salvador	261	340	178	1782
50404	82	2136	CHIROPTERA	PHYLLOSTOMIDAE	Artibeus	lituratus	Artibeus_lituratus	-88.23	13.8	El Salvador	227	314	150	2066
50407	82	2136	CHIROPTERA	PHYLLOSTOMIDAE	Artibeus	lituratus	Artibeus_lituratus	-88.42	13.35	El Salvador	240	319	164	1866
50413	82	2136	CHIROPTERA	PHYLLOSTOMIDAE	Artibeus	lituratus	Artibeus_lituratus	-90.89	17.6	Guatemala	263	350	178	1680
50416	82	2136	CHIROPTERA	PHYLLOSTOMIDAE	Artibeus	lituratus	Artibeus_lituratus	-90.4	17.6	Guatemala	259	339	177	1514
50418	82	2136	CHIROPTERA	PHYLLOSTOMIDAE	Artibeus	lituratus	Artibeus_lituratus	-91.92	15.75	Guatemala	238	334	143	1340
50420	82	2136	CHIROPTERA	PHYLLOSTOMIDAE	Artibeus	lituratus	Artibeus_lituratus	-89.53	17.69	Guatemala	250	328	165	1256
50424	82	2136	CHIROPTERA	PHYLLOSTOMIDAE	Artibeus	lituratus	Artibeus_lituratus	-92.17	14.8	Guatemala	277	355	191	1662
50425	82	2136	CHIROPTERA	PHYLLOSTOMIDAE	Artibeus	lituratus	Artibeus_lituratus	-89.61	17.22	Guatemala	253	322	177	1322
50428	82	2136	CHIROPTERA	PHYLLOSTOMIDAE	Artibeus	lituratus	Artibeus_lituratus	-90.12	16.67	Guatemala	250	320	179	1744
50434	82	2136	CHIROPTERA	PHYLLOSTOMIDAE	Artibeus	lituratus	Artibeus_lituratus	-91.18	15.48	Guatemala	147	226	66	1412
50436	82	2136	CHIROPTERA	PHYLLOSTOMIDAE	Artibeus	lituratus	Artibeus_lituratus	-90.67	15.91	Guatemala	257	334	179	3231
50439	82	2136	CHIROPTERA	PHYLLOSTOMIDAE	Artibeus	lituratus	Artibeus_lituratus	-90.21	16.01	Guatemala	251	321	178	2553
50440	82	2136	CHIROPTERA	PHYLLOSTOMIDAE	Artibeus	lituratus	Artibeus_lituratus	-91.15	14.75	Guatemala	153	226	72	1360
50441	82	2136	CHIROPTERA	PHYLLOSTOMIDAE	Artibeus	lituratus	Artibeus_lituratus	-90.38	15.47	Guatemala	178	242	103	2115
50448	82	2136	CHIROPTERA	PHYLLOSTOMIDAE	Artibeus	lituratus	Artibeus_lituratus	-90.06	15.14	Guatemala	158	218	95	1955
50449	82	2136	CHIROPTERA	PHYLLOSTOMIDAE	Artibeus	lituratus	Artibeus_lituratus	-90.49	14.62	Guatemala	184	256	114	1504
50455	82	2136	CHIROPTERA	PHYLLOSTOMIDAE	Artibeus	lituratus	Artibeus_lituratus	-88.84	15.78	Guatemala	260	318	200	3425
50456	82	2136	CHIROPTERA	PHYLLOSTOMIDAE	Artibeus	lituratus	Artibeus_lituratus	-89.15	15.36	Guatemala	260	327	194	2525
50464	82	2136	CHIROPTERA	PHYLLOSTOMIDAE	Artibeus	lituratus	Artibeus_lituratus	-88.65	14.68	Honduras	211	303	125	1366
50465	82	2136	CHIROPTERA	PHYLLOSTOMIDAE	Artibeus	lituratus	Artibeus_lituratus	-87.45	15.73	Honduras	255	320	186	2432
50466	82	2136	CHIROPTERA	PHYLLOSTOMIDAE	Artibeus	lituratus	Artibeus_lituratus	-88.02	14.94	Honduras	199	286	122	2022
50467	82	2136	CHIROPTERA	PHYLLOSTOMIDAE	Artibeus	lituratus	Artibeus_lituratus	-87.26	15.16	Honduras	224	312	144	1263
50468	82	2136	CHIROPTERA	PHYLLOSTOMIDAE	Artibeus	lituratus	Artibeus_lituratus	-87.43	13.3	Honduras	280	366	209	1703
50470	82	2136	CHIROPTERA	PHYLLOSTOMIDAE	Artibeus	lituratus	Artibeus_lituratus	-85.83	14.73	Honduras	243	325	164	1432
50471	82	2136	CHIROPTERA	PHYLLOSTOMIDAE	Artibeus	lituratus	Artibeus_lituratus	-107.64	25.66	Mexico	233	364	87	1007
50474	82	2136	CHIROPTERA	PHYLLOSTOMIDAE	Artibeus	lituratus	Artibeus_lituratus	-106.94	25.36	Mexico	166	280	43	1117
50475	82	2136	CHIROPTERA	PHYLLOSTOMIDAE	Artibeus	lituratus	Artibeus_lituratus	-107.05	24.85	Mexico	248	368	104	952
50478	82	2136	CHIROPTERA	PHYLLOSTOMIDAE	Artibeus	lituratus	Artibeus_lituratus	-107.36	24.32	Mexico	253	356	114	441
50480	82	2136	CHIROPTERA	PHYLLOSTOMIDAE	Artibeus	lituratus	Artibeus_lituratus	-106.41	24.92	Mexico	197	310	77	1214
50485	82	2136	CHIROPTERA	PHYLLOSTOMIDAE	Artibeus	lituratus	Artibeus_lituratus	-106.68	24.41	Mexico	245	358	117	955
50489	82	2136	CHIROPTERA	PHYLLOSTOMIDAE	Artibeus	lituratus	Artibeus_lituratus	-106.32	23.87	Mexico	238	345	118	1004
50490	82	2136	CHIROPTERA	PHYLLOSTOMIDAE	Artibeus	lituratus	Artibeus_lituratus	-105.86	24.04	Mexico	203	310	88	932
50491	82	2136	CHIROPTERA	PHYLLOSTOMIDAE	Artibeus	lituratus	Artibeus_lituratus	-105.29	24.47	Mexico	135	258	10	737
50492	82	2136	CHIROPTERA	PHYLLOSTOMIDAE	Artibeus	lituratus	Artibeus_lituratus	-106.04	23.29	Mexico	246	326	144	882
50504	82	2136	CHIROPTERA	PHYLLOSTOMIDAE	Artibeus	lituratus	Artibeus_lituratus	-105.53	23.04	Mexico	232	318	126	1273
50507	82	2136	CHIROPTERA	PHYLLOSTOMIDAE	Artibeus	lituratus	Artibeus_lituratus	-105.73	22.54	Mexico	248	327	145	911
50513	82	2136	CHIROPTERA	PHYLLOSTOMIDAE	Artibeus	lituratus	Artibeus_lituratus	-105.23	22.64	Mexico	235	321	126	1377
50516	82	2136	CHIROPTERA	PHYLLOSTOMIDAE	Artibeus	lituratus	Artibeus_lituratus	-104.36	23.46	Mexico	180	297	52	548
50520	82	2136	CHIROPTERA	PHYLLOSTOMIDAE	Artibeus	lituratus	Artibeus_lituratus	-104.77	22.49	Mexico	167	271	52	990
50521	82	2136	CHIROPTERA	PHYLLOSTOMIDAE	Artibeus	lituratus	Artibeus_lituratus	-105.28	21.53	Mexico	252	331	147	1660
50533	82	2136	CHIROPTERA	PHYLLOSTOMIDAE	Artibeus	lituratus	Artibeus_lituratus	-104.74	21.86	Mexico	231	331	116	1075
50539	82	2136	CHIROPTERA	PHYLLOSTOMIDAE	Artibeus	lituratus	Artibeus_lituratus	-105.27	21.02	Mexico	252	331	147	1362
50541	82	2136	CHIROPTERA	PHYLLOSTOMIDAE	Artibeus	lituratus	Artibeus_lituratus	-104.57	21.37	Mexico	227	339	105	1113
50543	82	2136	CHIROPTERA	PHYLLOSTOMIDAE	Artibeus	lituratus	Artibeus_lituratus	-105.19	20.57	Mexico	243	326	136	1397
50548	82	2136	CHIROPTERA	PHYLLOSTOMIDAE	Artibeus	lituratus	Artibeus_lituratus	-105.3	20.03	Mexico	260	339	151	1123
50549	82	2136	CHIROPTERA	PHYLLOSTOMIDAE	Artibeus	lituratus	Artibeus_lituratus	-104.18	21.03	Mexico	216	343	86	866
50552	82	2136	CHIROPTERA	PHYLLOSTOMIDAE	Artibeus	lituratus	Artibeus_lituratus	-104.81	20.18	Mexico	183	289	71	1297
50555	82	2136	CHIROPTERA	PHYLLOSTOMIDAE	Artibeus	lituratus	Artibeus_lituratus	-105.07	19.56	Mexico	261	338	157	833
50557	82	2136	CHIROPTERA	PHYLLOSTOMIDAE	Artibeus	lituratus	Artibeus_lituratus	-103.75	20.84	Mexico	217	347	83	962
50575	82	2136	CHIROPTERA	PHYLLOSTOMIDAE	Artibeus	lituratus	Artibeus_lituratus	-103.16	21.18	Mexico	185	317	46	747
50577	82	2136	CHIROPTERA	PHYLLOSTOMIDAE	Artibeus	lituratus	Artibeus_lituratus	-104.36	19.77	Mexico	218	322	107	1135
50584	82	2136	CHIROPTERA	PHYLLOSTOMIDAE	Artibeus	lituratus	Artibeus_lituratus	-104.65	19.33	Mexico	257	328	162	1047
50586	82	2136	CHIROPTERA	PHYLLOSTOMIDAE	Artibeus	lituratus	Artibeus_lituratus	-103.57	20.35	Mexico	195	318	71	799
50595	82	2136	CHIROPTERA	PHYLLOSTOMIDAE	Artibeus	lituratus	Artibeus_lituratus	-101.06	22.52	Mexico	181	304	52	381
50596	82	2136	CHIROPTERA	PHYLLOSTOMIDAE	Artibeus	lituratus	Artibeus_lituratus	-103.91	19.59	Mexico	224	331	111	801
50597	82	2136	CHIROPTERA	PHYLLOSTOMIDAE	Artibeus	lituratus	Artibeus_lituratus	-103.04	20.43	Mexico	189	311	59	799
50611	82	2136	CHIROPTERA	PHYLLOSTOMIDAE	Artibeus	lituratus	Artibeus_lituratus	-103.43	19.69	Mexico	181	292	59	818
50616	82	2136	CHIROPTERA	PHYLLOSTOMIDAE	Artibeus	lituratus	Artibeus_lituratus	-102.5	20.55	Mexico	191	315	56	900
50617	82	2136	CHIROPTERA	PHYLLOSTOMIDAE	Artibeus	lituratus	Artibeus_lituratus	-103.89	19.13	Mexico	258	339	155	866
50639	82	2136	CHIROPTERA	PHYLLOSTOMIDAE	Artibeus	lituratus	Artibeus_lituratus	-103.71	18.71	Mexico	261	338	158	879
50640	82	2136	CHIROPTERA	PHYLLOSTOMIDAE	Artibeus	lituratus	Artibeus_lituratus	-99.19	23.22	Mexico	187	295	64	851
50641	82	2136	CHIROPTERA	PHYLLOSTOMIDAE	Artibeus	lituratus	Artibeus_lituratus	-103.01	19.37	Mexico	222	331	104	1189
50660	82	2136	CHIROPTERA	PHYLLOSTOMIDAE	Artibeus	lituratus	Artibeus_lituratus	-99.33	22.76	Mexico	235	338	112	1296
50663	82	2136	CHIROPTERA	PHYLLOSTOMIDAE	Artibeus	lituratus	Artibeus_lituratus	-103.16	18.77	Mexico	197	288	94	1338
50664	82	2136	CHIROPTERA	PHYLLOSTOMIDAE	Artibeus	lituratus	Artibeus_lituratus	-98.52	23.25	Mexico	227	327	105	845
50670	82	2136	CHIROPTERA	PHYLLOSTOMIDAE	Artibeus	lituratus	Artibeus_lituratus	-99.42	22.12	Mexico	213	323	93	1009
50671	82	2136	CHIROPTERA	PHYLLOSTOMIDAE	Artibeus	lituratus	Artibeus_lituratus	-102.11	19.42	Mexico	171	283	54	1375
50674	82	2136	CHIROPTERA	PHYLLOSTOMIDAE	Artibeus	lituratus	Artibeus_lituratus	-100.05	21.3	Mexico	176	295	54	618
50682	82	2136	CHIROPTERA	PHYLLOSTOMIDAE	Artibeus	lituratus	Artibeus_lituratus	-99.59	21.4	Mexico	221	340	94	827
50685	82	2136	CHIROPTERA	PHYLLOSTOMIDAE	Artibeus	lituratus	Artibeus_lituratus	-102.75	18.07	Mexico	264	337	167	1117
50693	82	2136	CHIROPTERA	PHYLLOSTOMIDAE	Artibeus	lituratus	Artibeus_lituratus	-98.96	21.73	Mexico	251	353	130	1480
50695	82	2136	CHIROPTERA	PHYLLOSTOMIDAE	Artibeus	lituratus	Artibeus_lituratus	-99.79	20.84	Mexico	190	312	61	483
50704	82	2136	CHIROPTERA	PHYLLOSTOMIDAE	Artibeus	lituratus	Artibeus_lituratus	-99.12	21.18	Mexico	201	312	82	1608
50711	82	2136	CHIROPTERA	PHYLLOSTOMIDAE	Artibeus	lituratus	Artibeus_lituratus	-102.06	18.12	Mexico	267	348	169	990
50718	82	2136	CHIROPTERA	PHYLLOSTOMIDAE	Artibeus	lituratus	Artibeus_lituratus	-97.86	22.27	Mexico	240	319	142	1035
50733	82	2136	CHIROPTERA	PHYLLOSTOMIDAE	Artibeus	lituratus	Artibeus_lituratus	-98.65	21.17	Mexico	247	350	127	1668
50735	82	2136	CHIROPTERA	PHYLLOSTOMIDAE	Artibeus	lituratus	Artibeus_lituratus	-99.85	19.8	Mexico	141	249	19	829
50737	82	2136	CHIROPTERA	PHYLLOSTOMIDAE	Artibeus	lituratus	Artibeus_lituratus	-98.98	20.65	Mexico	169	282	49	592
50745	82	2136	CHIROPTERA	PHYLLOSTOMIDAE	Artibeus	lituratus	Artibeus_lituratus	-100.26	19.26	Mexico	179	287	72	990
50752	82	2136	CHIROPTERA	PHYLLOSTOMIDAE	Artibeus	lituratus	Artibeus_lituratus	-101.63	17.74	Mexico	268	343	183	1101
50761	82	2136	CHIROPTERA	PHYLLOSTOMIDAE	Artibeus	lituratus	Artibeus_lituratus	-98.07	21.18	Mexico	241	334	132	1278
50769	82	2136	CHIROPTERA	PHYLLOSTOMIDAE	Artibeus	lituratus	Artibeus_lituratus	-100.13	18.8	Mexico	199	310	101	1475
50772	82	2136	CHIROPTERA	PHYLLOSTOMIDAE	Artibeus	lituratus	Artibeus_lituratus	-101.2	17.47	Mexico	272	340	199	967
50776	82	2136	CHIROPTERA	PHYLLOSTOMIDAE	Artibeus	lituratus	Artibeus_lituratus	-99.65	18.98	Mexico	178	286	63	1129
50777	82	2136	CHIROPTERA	PHYLLOSTOMIDAE	Artibeus	lituratus	Artibeus_lituratus	-97.87	20.75	Mexico	241	337	131	1435
50778	82	2136	CHIROPTERA	PHYLLOSTOMIDAE	Artibeus	lituratus	Artibeus_lituratus	-98.22	20.39	Mexico	174	276	64	1770
50791	82	2136	CHIROPTERA	PHYLLOSTOMIDAE	Artibeus	lituratus	Artibeus_lituratus	-99.1	19.32	Mexico	149	263	18	829
50802	82	2136	CHIROPTERA	PHYLLOSTOMIDAE	Artibeus	lituratus	Artibeus_lituratus	-97.37	20.98	Mexico	243	326	149	1164
50803	82	2136	CHIROPTERA	PHYLLOSTOMIDAE	Artibeus	lituratus	Artibeus_lituratus	-99.79	18.5	Mexico	219	329	124	1135
50827	82	2136	CHIROPTERA	PHYLLOSTOMIDAE	Artibeus	lituratus	Artibeus_lituratus	-100.63	17.45	Mexico	258	341	178	1440
50836	82	2136	CHIROPTERA	PHYLLOSTOMIDAE	Artibeus	lituratus	Artibeus_lituratus	-99.25	18.77	Mexico	238	360	120	890
50838	82	2136	CHIROPTERA	PHYLLOSTOMIDAE	Artibeus	lituratus	Artibeus_lituratus	-97.99	20	Mexico	151	252	42	1125
50867	82	2136	CHIROPTERA	PHYLLOSTOMIDAE	Artibeus	lituratus	Artibeus_lituratus	-98.79	18.96	Mexico	163	269	54	1165
50871	82	2136	CHIROPTERA	PHYLLOSTOMIDAE	Artibeus	lituratus	Artibeus_lituratus	-99.86	17.82	Mexico	204	300	119	1162
50873	82	2136	CHIROPTERA	PHYLLOSTOMIDAE	Artibeus	lituratus	Artibeus_lituratus	-100.18	17.48	Mexico	224	312	143	1589
50886	82	2136	CHIROPTERA	PHYLLOSTOMIDAE	Artibeus	lituratus	Artibeus_lituratus	-97.52	20.02	Mexico	219	312	116	2814
50918	82	2136	CHIROPTERA	PHYLLOSTOMIDAE	Artibeus	lituratus	Artibeus_lituratus	-98.6	18.55	Mexico	235	356	111	778
50922	82	2136	CHIROPTERA	PHYLLOSTOMIDAE	Artibeus	lituratus	Artibeus_lituratus	-100.1	17.01	Mexico	275	349	197	1227
50940	82	2136	CHIROPTERA	PHYLLOSTOMIDAE	Artibeus	lituratus	Artibeus_lituratus	-99.44	17.56	Mexico	219	322	116	925
50944	82	2136	CHIROPTERA	PHYLLOSTOMIDAE	Artibeus	lituratus	Artibeus_lituratus	-97.46	19.46	Mexico	146	247	34	391
50948	82	2136	CHIROPTERA	PHYLLOSTOMIDAE	Artibeus	lituratus	Artibeus_lituratus	-98.16	18.71	Mexico	203	316	84	741
50973	82	2136	CHIROPTERA	PHYLLOSTOMIDAE	Artibeus	lituratus	Artibeus_lituratus	-96.94	19.5	Mexico	198	284	110	1605
50976	82	2136	CHIROPTERA	PHYLLOSTOMIDAE	Artibeus	lituratus	Artibeus_lituratus	-98.25	18.18	Mexico	237	359	108	868
50984	82	2136	CHIROPTERA	PHYLLOSTOMIDAE	Artibeus	lituratus	Artibeus_lituratus	-99.61	16.72	Mexico	285	360	207	1110
51004	82	2136	CHIROPTERA	PHYLLOSTOMIDAE	Artibeus	lituratus	Artibeus_lituratus	-97.03	19.01	Mexico	163	254	67	1786
51006	82	2136	CHIROPTERA	PHYLLOSTOMIDAE	Artibeus	lituratus	Artibeus_lituratus	-96.43	19.58	Mexico	250	324	163	1068
51011	82	2136	CHIROPTERA	PHYLLOSTOMIDAE	Artibeus	lituratus	Artibeus_lituratus	-97.41	18.52	Mexico	162	269	50	528
51015	82	2136	CHIROPTERA	PHYLLOSTOMIDAE	Artibeus	lituratus	Artibeus_lituratus	-99.08	16.79	Mexico	288	377	200	1211
51026	82	2136	CHIROPTERA	PHYLLOSTOMIDAE	Artibeus	lituratus	Artibeus_lituratus	-98.27	17.34	Mexico	183	291	66	1158
51041	82	2136	CHIROPTERA	PHYLLOSTOMIDAE	Artibeus	lituratus	Artibeus_lituratus	-96.85	18.51	Mexico	206	296	113	2520
51046	82	2136	CHIROPTERA	PHYLLOSTOMIDAE	Artibeus	lituratus	Artibeus_lituratus	-96.1	19.1	Mexico	257	325	178	1589
51048	82	2136	CHIROPTERA	PHYLLOSTOMIDAE	Artibeus	lituratus	Artibeus_lituratus	-97.11	18.09	Mexico	221	329	110	721
51054	82	2136	CHIROPTERA	PHYLLOSTOMIDAE	Artibeus	lituratus	Artibeus_lituratus	-97.79	17.16	Mexico	155	261	41	1325
51077	82	2136	CHIROPTERA	PHYLLOSTOMIDAE	Artibeus	lituratus	Artibeus_lituratus	-96.4	18.24	Mexico	254	343	166	2660
51078	82	2136	CHIROPTERA	PHYLLOSTOMIDAE	Artibeus	lituratus	Artibeus_lituratus	-96.89	17.65	Mexico	195	303	83	683
51087	82	2136	CHIROPTERA	PHYLLOSTOMIDAE	Artibeus	lituratus	Artibeus_lituratus	-96.31	17.75	Mexico	236	327	149	3750
51088	82	2136	CHIROPTERA	PHYLLOSTOMIDAE	Artibeus	lituratus	Artibeus_lituratus	-97.8	16.26	Mexico	269	364	165	1592
51098	82	2136	CHIROPTERA	PHYLLOSTOMIDAE	Artibeus	lituratus	Artibeus_lituratus	-96.51	17.3	Mexico	150	248	55	997
51101	82	2136	CHIROPTERA	PHYLLOSTOMIDAE	Artibeus	lituratus	Artibeus_lituratus	-95.2	18.55	Mexico	228	307	154	2754
51106	82	2136	CHIROPTERA	PHYLLOSTOMIDAE	Artibeus	lituratus	Artibeus_lituratus	-96.78	16.92	Mexico	203	312	86	699
51138	82	2136	CHIROPTERA	PHYLLOSTOMIDAE	Artibeus	lituratus	Artibeus_lituratus	-97.04	16.45	Mexico	203	307	89	1199
51139	82	2136	CHIROPTERA	PHYLLOSTOMIDAE	Artibeus	lituratus	Artibeus_lituratus	-97.35	16.01	Mexico	256	349	152	1439
51142	82	2136	CHIROPTERA	PHYLLOSTOMIDAE	Artibeus	lituratus	Artibeus_lituratus	-95.94	17.38	Mexico	215	305	128	3059
51151	82	2136	CHIROPTERA	PHYLLOSTOMIDAE	Artibeus	lituratus	Artibeus_lituratus	-95.14	17.88	Mexico	254	351	166	1430
51153	82	2136	CHIROPTERA	PHYLLOSTOMIDAE	Artibeus	lituratus	Artibeus_lituratus	-96.49	15.95	Mexico	232	318	136	1617
51156	82	2136	CHIROPTERA	PHYLLOSTOMIDAE	Artibeus	lituratus	Artibeus_lituratus	-95	17.39	Mexico	251	348	165	2287
51158	82	2136	CHIROPTERA	PHYLLOSTOMIDAE	Artibeus	lituratus	Artibeus_lituratus	-95.82	16.54	Mexico	181	261	97	1216
51174	82	2136	CHIROPTERA	PHYLLOSTOMIDAE	Artibeus	lituratus	Artibeus_lituratus	-95.04	16.79	Mexico	246	330	168	1019
51175	82	2136	CHIROPTERA	PHYLLOSTOMIDAE	Artibeus	lituratus	Artibeus_lituratus	-95.97	15.83	Mexico	274	349	188	492
51177	82	2136	CHIROPTERA	PHYLLOSTOMIDAE	Artibeus	lituratus	Artibeus_lituratus	-95.33	16.41	Mexico	267	346	185	852
51178	82	2136	CHIROPTERA	PHYLLOSTOMIDAE	Artibeus	lituratus	Artibeus_lituratus	-94.59	17.07	Mexico	235	320	153	2640
51181	82	2136	CHIROPTERA	PHYLLOSTOMIDAE	Artibeus	lituratus	Artibeus_lituratus	-93.62	18	Mexico	260	348	178	2226
51188	82	2136	CHIROPTERA	PHYLLOSTOMIDAE	Artibeus	lituratus	Artibeus_lituratus	-94.12	17.1	Mexico	241	326	157	2836
51189	82	2136	CHIROPTERA	PHYLLOSTOMIDAE	Artibeus	lituratus	Artibeus_lituratus	-93.13	17.99	Mexico	267	355	181	2176
51194	82	2136	CHIROPTERA	PHYLLOSTOMIDAE	Artibeus	lituratus	Artibeus_lituratus	-93.63	17.23	Mexico	247	336	163	2541
51195	82	2136	CHIROPTERA	PHYLLOSTOMIDAE	Artibeus	lituratus	Artibeus_lituratus	-90.21	20.64	Mexico	267	349	181	976
51197	82	2136	CHIROPTERA	PHYLLOSTOMIDAE	Artibeus	lituratus	Artibeus_lituratus	-94.2	16.59	Mexico	222	301	137	1358
51198	82	2136	CHIROPTERA	PHYLLOSTOMIDAE	Artibeus	lituratus	Artibeus_lituratus	-89.56	21.23	Mexico	255	316	186	583
51204	82	2136	CHIROPTERA	PHYLLOSTOMIDAE	Artibeus	lituratus	Artibeus_lituratus	-93.13	17.53	Mexico	259	351	174	3637
51242	82	2136	CHIROPTERA	PHYLLOSTOMIDAE	Artibeus	lituratus	Artibeus_lituratus	-93.73	16.7	Mexico	238	323	149	895
51258	82	2136	CHIROPTERA	PHYLLOSTOMIDAE	Artibeus	lituratus	Artibeus_lituratus	-92.59	17.75	Mexico	262	347	181	2479
51272	82	2136	CHIROPTERA	PHYLLOSTOMIDAE	Artibeus	lituratus	Artibeus_lituratus	-92.12	18.13	Mexico	268	350	186	1971
51290	82	2136	CHIROPTERA	PHYLLOSTOMIDAE	Artibeus	lituratus	Artibeus_lituratus	-93.3	16.84	Mexico	227	315	135	1109
51293	82	2136	CHIROPTERA	PHYLLOSTOMIDAE	Artibeus	lituratus	Artibeus_lituratus	-89.77	20.36	Mexico	262	361	162	1033
51296	82	2136	CHIROPTERA	PHYLLOSTOMIDAE	Artibeus	lituratus	Artibeus_lituratus	-90.74	19.32	Mexico	259	349	165	1240
51300	82	2136	CHIROPTERA	PHYLLOSTOMIDAE	Artibeus	lituratus	Artibeus_lituratus	-88.55	21.49	Mexico	256	337	168	849
51317	82	2136	CHIROPTERA	PHYLLOSTOMIDAE	Artibeus	lituratus	Artibeus_lituratus	-90.23	19.73	Mexico	264	356	169	1170
51337	82	2136	CHIROPTERA	PHYLLOSTOMIDAE	Artibeus	lituratus	Artibeus_lituratus	-93.71	16.08	Mexico	266	349	181	1712
51343	82	2136	CHIROPTERA	PHYLLOSTOMIDAE	Artibeus	lituratus	Artibeus_lituratus	-90.98	18.79	Mexico	262	356	165	1436
51376	82	2136	CHIROPTERA	PHYLLOSTOMIDAE	Artibeus	lituratus	Artibeus_lituratus	-92.18	17.5	Mexico	262	350	177	3001
51382	82	2136	CHIROPTERA	PHYLLOSTOMIDAE	Artibeus	lituratus	Artibeus_lituratus	-91.3	18.32	Mexico	264	353	175	1753
51383	82	2136	CHIROPTERA	PHYLLOSTOMIDAE	Artibeus	lituratus	Artibeus_lituratus	-88.07	21.54	Mexico	254	333	165	680
51391	82	2136	CHIROPTERA	PHYLLOSTOMIDAE	Artibeus	lituratus	Artibeus_lituratus	-91.79	17.74	Mexico	267	354	181	2052
51419	82	2136	CHIROPTERA	PHYLLOSTOMIDAE	Artibeus	lituratus	Artibeus_lituratus	-93.27	16.23	Mexico	239	342	129	1188
51430	82	2136	CHIROPTERA	PHYLLOSTOMIDAE	Artibeus	lituratus	Artibeus_lituratus	-92.69	16.74	Mexico	157	241	66	1320
51446	82	2136	CHIROPTERA	PHYLLOSTOMIDAE	Artibeus	lituratus	Artibeus_lituratus	-88.59	20.69	Mexico	258	352	158	1210
51454	82	2136	CHIROPTERA	PHYLLOSTOMIDAE	Artibeus	lituratus	Artibeus_lituratus	-88.14	21.06	Mexico	253	341	158	1143
51457	82	2136	CHIROPTERA	PHYLLOSTOMIDAE	Artibeus	lituratus	Artibeus_lituratus	-89.3	19.88	Mexico	254	353	155	1061
51460	82	2136	CHIROPTERA	PHYLLOSTOMIDAE	Artibeus	lituratus	Artibeus_lituratus	-93.39	15.74	Mexico	270	357	181	2109
51474	82	2136	CHIROPTERA	PHYLLOSTOMIDAE	Artibeus	lituratus	Artibeus_lituratus	-92.11	16.89	Mexico	213	298	125	1979
51483	82	2136	CHIROPTERA	PHYLLOSTOMIDAE	Artibeus	lituratus	Artibeus_lituratus	-90.25	18.66	Mexico	259	356	158	1173
51487	82	2136	CHIROPTERA	PHYLLOSTOMIDAE	Artibeus	lituratus	Artibeus_lituratus	-92.68	16.22	Mexico	239	342	129	1369
51509	82	2136	CHIROPTERA	PHYLLOSTOMIDAE	Artibeus	lituratus	Artibeus_lituratus	-87.69	20.99	Mexico	252	334	161	1236
51511	82	2136	CHIROPTERA	PHYLLOSTOMIDAE	Artibeus	lituratus	Artibeus_lituratus	-92.93	15.73	Mexico	205	294	105	1995
51522	82	2136	CHIROPTERA	PHYLLOSTOMIDAE	Artibeus	lituratus	Artibeus_lituratus	-89.33	19.17	Mexico	256	349	158	1055
51539	82	2136	CHIROPTERA	PHYLLOSTOMIDAE	Artibeus	lituratus	Artibeus_lituratus	-92.17	16.22	Mexico	192	287	96	1030
51548	82	2136	CHIROPTERA	PHYLLOSTOMIDAE	Artibeus	lituratus	Artibeus_lituratus	-91.79	16.53	Mexico	207	296	119	2360
51549	82	2136	CHIROPTERA	PHYLLOSTOMIDAE	Artibeus	lituratus	Artibeus_lituratus	-89.73	18.6	Mexico	252	345	152	1121
51556	82	2136	CHIROPTERA	PHYLLOSTOMIDAE	Artibeus	lituratus	Artibeus_lituratus	-90.06	18.25	Mexico	255	345	159	1244
51571	82	2136	CHIROPTERA	PHYLLOSTOMIDAE	Artibeus	lituratus	Artibeus_lituratus	-87.74	20.49	Mexico	256	336	167	1157
51572	82	2136	CHIROPTERA	PHYLLOSTOMIDAE	Artibeus	lituratus	Artibeus_lituratus	-91.34	16.87	Mexico	231	317	147	2648
51575	82	2136	CHIROPTERA	PHYLLOSTOMIDAE	Artibeus	lituratus	Artibeus_lituratus	-92.89	15.26	Mexico	273	361	184	2659
51594	82	2136	CHIROPTERA	PHYLLOSTOMIDAE	Artibeus	lituratus	Artibeus_lituratus	-87.04	20.96	Mexico	255	327	175	1161
51604	82	2136	CHIROPTERA	PHYLLOSTOMIDAE	Artibeus	lituratus	Artibeus_lituratus	-92.48	15.48	Mexico	180	265	85	1642
51612	82	2136	CHIROPTERA	PHYLLOSTOMIDAE	Artibeus	lituratus	Artibeus_lituratus	-88.52	19.39	Mexico	258	343	166	1135
51656	82	2136	CHIROPTERA	PHYLLOSTOMIDAE	Artibeus	lituratus	Artibeus_lituratus	-88.02	19.61	Mexico	259	338	169	1270
51673	82	2136	CHIROPTERA	PHYLLOSTOMIDAE	Artibeus	lituratus	Artibeus_lituratus	-91.31	16.2	Mexico	252	337	168	2759
51685	82	2136	CHIROPTERA	PHYLLOSTOMIDAE	Artibeus	lituratus	Artibeus_lituratus	-86.93	20.5	Mexico	261	326	189	1382
51697	82	2136	CHIROPTERA	PHYLLOSTOMIDAE	Artibeus	lituratus	Artibeus_lituratus	-90.66	16.57	Mexico	251	331	175	1920
51704	82	2136	CHIROPTERA	PHYLLOSTOMIDAE	Artibeus	lituratus	Artibeus_lituratus	-88.13	19.05	Mexico	259	325	182	1406
51754	82	2136	CHIROPTERA	PHYLLOSTOMIDAE	Artibeus	lituratus	Artibeus_lituratus	-87.73	18.68	Mexico	262	321	194	1226
51756	82	2136	CHIROPTERA	PHYLLOSTOMIDAE	Artibeus	lituratus	Artibeus_lituratus	-86.09	13.95	Nicaragua	229	311	148	1562
51757	82	2136	CHIROPTERA	PHYLLOSTOMIDAE	Artibeus	lituratus	Artibeus_lituratus	-86.38	13.36	Nicaragua	231	309	155	879
51759	82	2136	CHIROPTERA	PHYLLOSTOMIDAE	Artibeus	lituratus	Artibeus_lituratus	-86.94	12.66	Nicaragua	262	344	191	1698
51760	82	2136	CHIROPTERA	PHYLLOSTOMIDAE	Artibeus	lituratus	Artibeus_lituratus	-85.01	14.59	Nicaragua	256	328	189	2024
51764	82	2136	CHIROPTERA	PHYLLOSTOMIDAE	Artibeus	lituratus	Artibeus_lituratus	-85.83	13.01	Nicaragua	224	296	153	1849
51765	82	2136	CHIROPTERA	PHYLLOSTOMIDAE	Artibeus	lituratus	Artibeus_lituratus	-84.61	14.02	Nicaragua	251	315	196	2680
51767	82	2136	CHIROPTERA	PHYLLOSTOMIDAE	Artibeus	lituratus	Artibeus_lituratus	-86.31	12.09	Nicaragua	260	335	194	1203
51772	82	2136	CHIROPTERA	PHYLLOSTOMIDAE	Artibeus	lituratus	Artibeus_lituratus	-85.84	12.41	Nicaragua	252	324	185	1125
51780	82	2136	CHIROPTERA	PHYLLOSTOMIDAE	Artibeus	lituratus	Artibeus_lituratus	-85.94	11.78	Nicaragua	268	341	204	1558
51781	82	2136	CHIROPTERA	PHYLLOSTOMIDAE	Artibeus	lituratus	Artibeus_lituratus	-85.79	11.33	Nicaragua	259	335	194	1781
51783	82	2136	CHIROPTERA	PHYLLOSTOMIDAE	Artibeus	lituratus	Artibeus_lituratus	-84.96	12.05	Nicaragua	244	308	185	2018
51785	82	2136	CHIROPTERA	PHYLLOSTOMIDAE	Artibeus	lituratus	Artibeus_lituratus	-84.46	12.11	Nicaragua	249	307	194	3172
51789	82	2136	CHIROPTERA	PHYLLOSTOMIDAE	Artibeus	lituratus	Artibeus_lituratus	-84.78	11.08	Nicaragua	261	326	203	2052
51791	82	2136	CHIROPTERA	PHYLLOSTOMIDAE	Artibeus	lituratus	Artibeus_lituratus	-84.33	10.98	Nicaragua	253	310	198	3804
121942	166	2279	PRIMATES	ATELIDAE	Ateles	geoffroyi	Ateles_geoffroyi	-89.11	17.35	Belize	249	317	172	1457
121943	166	2279	PRIMATES	ATELIDAE	Ateles	geoffroyi	Ateles_geoffroyi	-88.58	17.15	Belize	243	303	174	2464
121944	166	2279	PRIMATES	ATELIDAE	Ateles	geoffroyi	Ateles_geoffroyi	-88.69	16.62	Belize	241	298	179	2251
121945	166	2279	PRIMATES	ATELIDAE	Ateles	geoffroyi	Ateles_geoffroyi	-85.61	10.83	Costa Rica	257	335	190	1720
121947	166	2279	PRIMATES	ATELIDAE	Ateles	geoffroyi	Ateles_geoffroyi	-84.84	11.01	Costa Rica	262	330	202	1842
121948	166	2279	PRIMATES	ATELIDAE	Ateles	geoffroyi	Ateles_geoffroyi	-85.35	10.37	Costa Rica	265	344	198	1767
121950	166	2279	PRIMATES	ATELIDAE	Ateles	geoffroyi	Ateles_geoffroyi	-84.89	10.43	Costa Rica	224	293	163	2638
121953	166	2279	PRIMATES	ATELIDAE	Ateles	geoffroyi	Ateles_geoffroyi	-84.65	9.69	Costa Rica	256	334	194	2842
121954	166	2279	PRIMATES	ATELIDAE	Ateles	geoffroyi	Ateles_geoffroyi	-83.94	10.17	Costa Rica	251	313	197	4024
121955	166	2279	PRIMATES	ATELIDAE	Ateles	geoffroyi	Ateles_geoffroyi	-83.5	10.54	Costa Rica	262	318	212	4938
121957	166	2279	PRIMATES	ATELIDAE	Ateles	geoffroyi	Ateles_geoffroyi	-83.77	9.72	Costa Rica	183	244	126	3958
121959	166	2279	PRIMATES	ATELIDAE	Ateles	geoffroyi	Ateles_geoffroyi	-83.48	8.69	Costa Rica	261	334	195	4380
121962	166	2279	PRIMATES	ATELIDAE	Ateles	geoffroyi	Ateles_geoffroyi	-82.95	9.01	Costa Rica	129	184	71	2815
121966	166	2279	PRIMATES	ATELIDAE	Ateles	geoffroyi	Ateles_geoffroyi	-88.55	13.28	El Salvador	262	337	185	1773
121968	166	2279	PRIMATES	ATELIDAE	Ateles	geoffroyi	Ateles_geoffroyi	-88.06	13.31	El Salvador	260	337	189	1818
121970	166	2279	PRIMATES	ATELIDAE	Ateles	geoffroyi	Ateles_geoffroyi	-90.89	17.6	Guatemala	263	350	178	1680
121972	166	2279	PRIMATES	ATELIDAE	Ateles	geoffroyi	Ateles_geoffroyi	-90.4	17.6	Guatemala	259	339	177	1514
121974	166	2279	PRIMATES	ATELIDAE	Ateles	geoffroyi	Ateles_geoffroyi	-90.92	16.85	Guatemala	257	340	177	2086
121975	166	2279	PRIMATES	ATELIDAE	Ateles	geoffroyi	Ateles_geoffroyi	-89.63	17.39	Guatemala	258	330	178	1237
121978	166	2279	PRIMATES	ATELIDAE	Ateles	geoffroyi	Ateles_geoffroyi	-89.83	16.98	Guatemala	250	318	180	1523
121979	166	2279	PRIMATES	ATELIDAE	Ateles	geoffroyi	Ateles_geoffroyi	-90.19	16.53	Guatemala	251	324	178	1817
121981	166	2279	PRIMATES	ATELIDAE	Ateles	geoffroyi	Ateles_geoffroyi	-90.24	16.08	Guatemala	251	321	178	2553
121982	166	2279	PRIMATES	ATELIDAE	Ateles	geoffroyi	Ateles_geoffroyi	-91.1	14.72	Guatemala	153	226	72	1360
121983	166	2279	PRIMATES	ATELIDAE	Ateles	geoffroyi	Ateles_geoffroyi	-88.8	15.35	Guatemala	253	325	184	1947
121984	166	2279	PRIMATES	ATELIDAE	Ateles	geoffroyi	Ateles_geoffroyi	-87.98	14.86	Honduras	226	314	147	2652
121985	166	2279	PRIMATES	ATELIDAE	Ateles	geoffroyi	Ateles_geoffroyi	-99.19	19.42	Mexico	151	264	22	904
121986	166	2279	PRIMATES	ATELIDAE	Ateles	geoffroyi	Ateles_geoffroyi	-96.1	18.08	Mexico	253	343	168	2261
121987	166	2279	PRIMATES	ATELIDAE	Ateles	geoffroyi	Ateles_geoffroyi	-95.06	18.58	Mexico	236	312	163	3084
121991	166	2279	PRIMATES	ATELIDAE	Ateles	geoffroyi	Ateles_geoffroyi	-95.29	18.14	Mexico	258	354	168	1317
121994	166	2279	PRIMATES	ATELIDAE	Ateles	geoffroyi	Ateles_geoffroyi	-94.62	18.05	Mexico	260	343	184	2402
121996	166	2279	PRIMATES	ATELIDAE	Ateles	geoffroyi	Ateles_geoffroyi	-95.62	16.83	Mexico	212	301	121	1366
121997	166	2279	PRIMATES	ATELIDAE	Ateles	geoffroyi	Ateles_geoffroyi	-94.82	17.5	Mexico	254	347	171	2986
122005	166	2279	PRIMATES	ATELIDAE	Ateles	geoffroyi	Ateles_geoffroyi	-95.24	16.32	Mexico	273	348	194	839
122008	166	2279	PRIMATES	ATELIDAE	Ateles	geoffroyi	Ateles_geoffroyi	-93.79	17.21	Mexico	249	337	164	2731
122009	166	2279	PRIMATES	ATELIDAE	Ateles	geoffroyi	Ateles_geoffroyi	-92.93	17.99	Mexico	268	356	183	2082
122015	166	2279	PRIMATES	ATELIDAE	Ateles	geoffroyi	Ateles_geoffroyi	-94.21	16.43	Mexico	261	343	174	1555
122018	166	2279	PRIMATES	ATELIDAE	Ateles	geoffroyi	Ateles_geoffroyi	-92.95	17.54	Mexico	258	348	174	3478
122024	166	2279	PRIMATES	ATELIDAE	Ateles	geoffroyi	Ateles_geoffroyi	-90.72	19.34	Mexico	258	345	168	1201
122025	166	2279	PRIMATES	ATELIDAE	Ateles	geoffroyi	Ateles_geoffroyi	-88.52	21.52	Mexico	256	334	169	753
122026	166	2279	PRIMATES	ATELIDAE	Ateles	geoffroyi	Ateles_geoffroyi	-93.1	16.88	Mexico	227	318	132	1180
122031	166	2279	PRIMATES	ATELIDAE	Ateles	geoffroyi	Ateles_geoffroyi	-89.22	20.65	Mexico	260	357	161	1104
122034	166	2279	PRIMATES	ATELIDAE	Ateles	geoffroyi	Ateles_geoffroyi	-93.65	16.12	Mexico	221	307	124	1503
122036	166	2279	PRIMATES	ATELIDAE	Ateles	geoffroyi	Ateles_geoffroyi	-92.04	17.48	Mexico	255	343	169	2696
122040	166	2279	PRIMATES	ATELIDAE	Ateles	geoffroyi	Ateles_geoffroyi	-90.5	18.94	Mexico	260	358	158	1330
122041	166	2279	PRIMATES	ATELIDAE	Ateles	geoffroyi	Ateles_geoffroyi	-90.82	18.61	Mexico	260	358	159	1373
122046	166	2279	PRIMATES	ATELIDAE	Ateles	geoffroyi	Ateles_geoffroyi	-88.15	21.14	Mexico	253	341	158	1143
122049	166	2279	PRIMATES	ATELIDAE	Ateles	geoffroyi	Ateles_geoffroyi	-87.7	21.48	Mexico	252	332	163	861
122050	166	2279	PRIMATES	ATELIDAE	Ateles	geoffroyi	Ateles_geoffroyi	-93.19	15.88	Mexico	217	308	115	1659
122051	166	2279	PRIMATES	ATELIDAE	Ateles	geoffroyi	Ateles_geoffroyi	-87.69	20.99	Mexico	252	334	161	1236
122056	166	2279	PRIMATES	ATELIDAE	Ateles	geoffroyi	Ateles_geoffroyi	-92.8	15.65	Mexico	191	277	94	1863
122065	166	2279	PRIMATES	ATELIDAE	Ateles	geoffroyi	Ateles_geoffroyi	-87.18	21.21	Mexico	252	329	167	1144
122067	166	2279	PRIMATES	ATELIDAE	Ateles	geoffroyi	Ateles_geoffroyi	-91.62	16.73	Mexico	224	310	138	2730
122076	166	2279	PRIMATES	ATELIDAE	Ateles	geoffroyi	Ateles_geoffroyi	-89.4	18.66	Mexico	246	336	149	1125
122087	166	2279	PRIMATES	ATELIDAE	Ateles	geoffroyi	Ateles_geoffroyi	-92.25	15.56	Mexico	183	272	88	1315
122090	166	2279	PRIMATES	ATELIDAE	Ateles	geoffroyi	Ateles_geoffroyi	-92.71	15.06	Mexico	276	362	187	2702
122091	166	2279	PRIMATES	ATELIDAE	Ateles	geoffroyi	Ateles_geoffroyi	-86.93	20.79	Mexico	258	327	182	1166
122092	166	2279	PRIMATES	ATELIDAE	Ateles	geoffroyi	Ateles_geoffroyi	-87.46	20.19	Mexico	258	331	177	1214
122093	166	2279	PRIMATES	ATELIDAE	Ateles	geoffroyi	Ateles_geoffroyi	-87.92	19.71	Mexico	259	337	171	1260
122094	166	2279	PRIMATES	ATELIDAE	Ateles	geoffroyi	Ateles_geoffroyi	-90.91	16.4	Mexico	253	335	173	2352
122096	166	2279	PRIMATES	ATELIDAE	Ateles	geoffroyi	Ateles_geoffroyi	-85.51	12.61	Nicaragua	239	308	170	1697
122098	166	2279	PRIMATES	ATELIDAE	Ateles	geoffroyi	Ateles_geoffroyi	-85.92	11.83	Nicaragua	268	341	204	1558
122099	166	2279	PRIMATES	ATELIDAE	Ateles	geoffroyi	Ateles_geoffroyi	-85.79	11.33	Nicaragua	259	335	194	1781
122101	166	2279	PRIMATES	ATELIDAE	Ateles	geoffroyi	Ateles_geoffroyi	-84.98	12.05	Nicaragua	244	308	185	2018
122103	166	2279	PRIMATES	ATELIDAE	Ateles	geoffroyi	Ateles_geoffroyi	-84.3	12.17	Nicaragua	256	313	202	3215
122105	166	2279	PRIMATES	ATELIDAE	Ateles	geoffroyi	Ateles_geoffroyi	-121.28	38.13	United States	156	331	25	418
122106	166	2279	PRIMATES	ATELIDAE	Ateles	geoffroyi	Ateles_geoffroyi	-119.59	34.43	United States	147	276	38	574
122107	166	2279	PRIMATES	ATELIDAE	Ateles	geoffroyi	Ateles_geoffroyi	-83.3	40.84	United States	99	291	-83	908
123931	514	2465	RODENTIA	CRICETIDAE	Baiomys	musculus	Baiomys_musculus	-89.58	14.25	El Salvador	245	328	169	1369
123935	514	2465	RODENTIA	CRICETIDAE	Baiomys	musculus	Baiomys_musculus	-89.53	13.66	El Salvador	244	319	169	1849
123936	514	2465	RODENTIA	CRICETIDAE	Baiomys	musculus	Baiomys_musculus	-89.13	14.05	El Salvador	245	334	164	1813
123941	514	2465	RODENTIA	CRICETIDAE	Baiomys	musculus	Baiomys_musculus	-88.23	13.8	El Salvador	227	314	150	2066
123948	514	2465	RODENTIA	CRICETIDAE	Baiomys	musculus	Baiomys_musculus	-92.03	15.89	Guatemala	241	340	140	1131
123951	514	2465	RODENTIA	CRICETIDAE	Baiomys	musculus	Baiomys_musculus	-90.48	15.41	Guatemala	178	242	103	2115
123954	514	2465	RODENTIA	CRICETIDAE	Baiomys	musculus	Baiomys_musculus	-90.75	14.38	Guatemala	207	271	143	2266
123961	514	2465	RODENTIA	CRICETIDAE	Baiomys	musculus	Baiomys_musculus	-90.06	14.94	Guatemala	241	323	164	924
123965	514	2465	RODENTIA	CRICETIDAE	Baiomys	musculus	Baiomys_musculus	-90.22	14.25	Guatemala	231	295	166	1941
123974	514	2465	RODENTIA	CRICETIDAE	Baiomys	musculus	Baiomys_musculus	-104.36	24.33	Mexico	179	311	39	567
123975	514	2465	RODENTIA	CRICETIDAE	Baiomys	musculus	Baiomys_musculus	-105.12	21.76	Mexico	251	333	145	1532
123976	514	2465	RODENTIA	CRICETIDAE	Baiomys	musculus	Baiomys_musculus	-105.15	21.21	Mexico	248	330	142	1475
123977	514	2465	RODENTIA	CRICETIDAE	Baiomys	musculus	Baiomys_musculus	-103.07	22.64	Mexico	166	298	23	437
123978	514	2465	RODENTIA	CRICETIDAE	Baiomys	musculus	Baiomys_musculus	-105.32	20.31	Mexico	226	315	116	1548
123981	514	2465	RODENTIA	CRICETIDAE	Baiomys	musculus	Baiomys_musculus	-104.62	20.57	Mexico	168	279	56	1098
123983	514	2465	RODENTIA	CRICETIDAE	Baiomys	musculus	Baiomys_musculus	-104.14	20.54	Mexico	195	316	72	917
123985	514	2465	RODENTIA	CRICETIDAE	Baiomys	musculus	Baiomys_musculus	-105.08	19.58	Mexico	261	338	157	833
124005	514	2465	RODENTIA	CRICETIDAE	Baiomys	musculus	Baiomys_musculus	-104.6	19.64	Mexico	251	348	142	1439
124010	514	2465	RODENTIA	CRICETIDAE	Baiomys	musculus	Baiomys_musculus	-103.34	20.74	Mexico	193	323	64	954
124016	514	2465	RODENTIA	CRICETIDAE	Baiomys	musculus	Baiomys_musculus	-103.57	20.35	Mexico	195	318	71	799
124027	514	2465	RODENTIA	CRICETIDAE	Baiomys	musculus	Baiomys_musculus	-104.35	19.15	Mexico	260	327	167	991
124031	514	2465	RODENTIA	CRICETIDAE	Baiomys	musculus	Baiomys_musculus	-103.46	19.73	Mexico	181	292	59	818
124033	514	2465	RODENTIA	CRICETIDAE	Baiomys	musculus	Baiomys_musculus	-103.76	19.32	Mexico	252	346	148	954
124053	514	2465	RODENTIA	CRICETIDAE	Baiomys	musculus	Baiomys_musculus	-103.71	18.71	Mexico	261	338	158	879
124054	514	2465	RODENTIA	CRICETIDAE	Baiomys	musculus	Baiomys_musculus	-102.38	19.99	Mexico	168	288	38	954
124056	514	2465	RODENTIA	CRICETIDAE	Baiomys	musculus	Baiomys_musculus	-103	19	Mexico	198	293	93	1281
124059	514	2465	RODENTIA	CRICETIDAE	Baiomys	musculus	Baiomys_musculus	-102.37	19.52	Mexico	177	292	61	1176
124060	514	2465	RODENTIA	CRICETIDAE	Baiomys	musculus	Baiomys_musculus	-101.45	19.21	Mexico	186	303	75	1174
124067	514	2465	RODENTIA	CRICETIDAE	Baiomys	musculus	Baiomys_musculus	-100.91	19.47	Mexico	228	351	110	1074
124068	514	2465	RODENTIA	CRICETIDAE	Baiomys	musculus	Baiomys_musculus	-102.31	18.03	Mexico	269	345	172	1055
124081	514	2465	RODENTIA	CRICETIDAE	Baiomys	musculus	Baiomys_musculus	-99.85	19.8	Mexico	141	249	19	829
124082	514	2465	RODENTIA	CRICETIDAE	Baiomys	musculus	Baiomys_musculus	-101.63	17.74	Mexico	268	343	183	1101
124084	514	2465	RODENTIA	CRICETIDAE	Baiomys	musculus	Baiomys_musculus	-100.26	19.07	Mexico	196	307	93	1148
124096	514	2465	RODENTIA	CRICETIDAE	Baiomys	musculus	Baiomys_musculus	-97.73	21.07	Mexico	241	329	139	1252
124099	514	2465	RODENTIA	CRICETIDAE	Baiomys	musculus	Baiomys_musculus	-100.2	18.47	Mexico	268	387	155	1150
124100	514	2465	RODENTIA	CRICETIDAE	Baiomys	musculus	Baiomys_musculus	-101.2	17.47	Mexico	272	340	199	967
124102	514	2465	RODENTIA	CRICETIDAE	Baiomys	musculus	Baiomys_musculus	-99.71	18.8	Mexico	195	303	95	1237
124129	514	2465	RODENTIA	CRICETIDAE	Baiomys	musculus	Baiomys_musculus	-99.11	18.98	Mexico	216	328	108	950
124139	514	2465	RODENTIA	CRICETIDAE	Baiomys	musculus	Baiomys_musculus	-100.59	17.4	Mexico	258	341	178	1440
124151	514	2465	RODENTIA	CRICETIDAE	Baiomys	musculus	Baiomys_musculus	-99.53	18.34	Mexico	237	353	131	1159
124160	514	2465	RODENTIA	CRICETIDAE	Baiomys	musculus	Baiomys_musculus	-97.76	20.02	Mexico	206	302	101	2761
124174	514	2465	RODENTIA	CRICETIDAE	Baiomys	musculus	Baiomys_musculus	-99.04	18.46	Mexico	248	374	124	867
124175	514	2465	RODENTIA	CRICETIDAE	Baiomys	musculus	Baiomys_musculus	-98.6	18.9	Mexico	155	260	43	1082
124176	514	2465	RODENTIA	CRICETIDAE	Baiomys	musculus	Baiomys_musculus	-99.66	17.81	Mexico	238	340	137	746
124195	514	2465	RODENTIA	CRICETIDAE	Baiomys	musculus	Baiomys_musculus	-100.13	16.96	Mexico	285	349	213	1013
124221	514	2465	RODENTIA	CRICETIDAE	Baiomys	musculus	Baiomys_musculus	-99.48	17.37	Mexico	221	317	123	1158
124229	514	2465	RODENTIA	CRICETIDAE	Baiomys	musculus	Baiomys_musculus	-98.07	18.61	Mexico	222	336	99	723
124234	514	2465	RODENTIA	CRICETIDAE	Baiomys	musculus	Baiomys_musculus	-98.53	18.06	Mexico	242	367	114	855
124236	514	2465	RODENTIA	CRICETIDAE	Baiomys	musculus	Baiomys_musculus	-96.92	19.65	Mexico	181	262	97	1621
124241	514	2465	RODENTIA	CRICETIDAE	Baiomys	musculus	Baiomys_musculus	-99.02	17.44	Mexico	228	328	124	1278
124246	514	2465	RODENTIA	CRICETIDAE	Baiomys	musculus	Baiomys_musculus	-97.64	18.76	Mexico	157	270	39	497
124251	514	2465	RODENTIA	CRICETIDAE	Baiomys	musculus	Baiomys_musculus	-96.47	19.77	Mexico	249	322	164	1196
124259	514	2465	RODENTIA	CRICETIDAE	Baiomys	musculus	Baiomys_musculus	-97.02	19.03	Mexico	163	254	67	1786
124276	514	2465	RODENTIA	CRICETIDAE	Baiomys	musculus	Baiomys_musculus	-99.08	16.83	Mexico	288	377	200	1211
124295	514	2465	RODENTIA	CRICETIDAE	Baiomys	musculus	Baiomys_musculus	-97.87	17.95	Mexico	196	311	67	747
124298	514	2465	RODENTIA	CRICETIDAE	Baiomys	musculus	Baiomys_musculus	-97.49	18.32	Mexico	176	285	59	511
124302	514	2465	RODENTIA	CRICETIDAE	Baiomys	musculus	Baiomys_musculus	-96.48	19.32	Mexico	256	340	162	1132
124311	514	2465	RODENTIA	CRICETIDAE	Baiomys	musculus	Baiomys_musculus	-97.09	18.54	Mexico	148	249	47	1362
124316	514	2465	RODENTIA	CRICETIDAE	Baiomys	musculus	Baiomys_musculus	-98.19	17.19	Mexico	184	289	70	1477
124325	514	2465	RODENTIA	CRICETIDAE	Baiomys	musculus	Baiomys_musculus	-96.34	18.84	Mexico	259	351	165	1122
124332	514	2465	RODENTIA	CRICETIDAE	Baiomys	musculus	Baiomys_musculus	-96.85	18.15	Mexico	177	276	77	1776
124336	514	2465	RODENTIA	CRICETIDAE	Baiomys	musculus	Baiomys_musculus	-97.7	17.23	Mexico	166	278	40	1082
124345	514	2465	RODENTIA	CRICETIDAE	Baiomys	musculus	Baiomys_musculus	-98.36	16.42	Mexico	283	373	190	1215
124347	514	2465	RODENTIA	CRICETIDAE	Baiomys	musculus	Baiomys_musculus	-96.91	17.65	Mexico	195	303	83	683
124348	514	2465	RODENTIA	CRICETIDAE	Baiomys	musculus	Baiomys_musculus	-97.8	16.26	Mexico	269	364	165	1592
124349	514	2465	RODENTIA	CRICETIDAE	Baiomys	musculus	Baiomys_musculus	-96.83	17.18	Mexico	157	260	54	964
124370	514	2465	RODENTIA	CRICETIDAE	Baiomys	musculus	Baiomys_musculus	-96.25	17.35	Mexico	200	292	107	2129
124373	514	2465	RODENTIA	CRICETIDAE	Baiomys	musculus	Baiomys_musculus	-97.08	16.41	Mexico	203	307	89	1199
124378	514	2465	RODENTIA	CRICETIDAE	Baiomys	musculus	Baiomys_musculus	-97.35	16.01	Mexico	256	349	152	1439
124380	514	2465	RODENTIA	CRICETIDAE	Baiomys	musculus	Baiomys_musculus	-96.4	16.92	Mexico	167	264	73	726
124394	514	2465	RODENTIA	CRICETIDAE	Baiomys	musculus	Baiomys_musculus	-96.63	16.32	Mexico	175	267	82	1029
124400	514	2465	RODENTIA	CRICETIDAE	Baiomys	musculus	Baiomys_musculus	-96.03	16.62	Mexico	214	310	109	721
124404	514	2465	RODENTIA	CRICETIDAE	Baiomys	musculus	Baiomys_musculus	-96.49	15.85	Mexico	232	318	136	1617
124407	514	2465	RODENTIA	CRICETIDAE	Baiomys	musculus	Baiomys_musculus	-95.52	16.68	Mexico	212	301	121	1366
124415	514	2465	RODENTIA	CRICETIDAE	Baiomys	musculus	Baiomys_musculus	-95.24	16.32	Mexico	273	348	194	839
124420	514	2465	RODENTIA	CRICETIDAE	Baiomys	musculus	Baiomys_musculus	-94.57	16.36	Mexico	270	351	185	1155
124423	514	2465	RODENTIA	CRICETIDAE	Baiomys	musculus	Baiomys_musculus	-94.12	16.52	Mexico	210	289	125	1228
124430	514	2465	RODENTIA	CRICETIDAE	Baiomys	musculus	Baiomys_musculus	-92.77	17.78	Mexico	262	349	180	2477
124443	514	2465	RODENTIA	CRICETIDAE	Baiomys	musculus	Baiomys_musculus	-93.65	16.66	Mexico	244	333	150	872
124446	514	2465	RODENTIA	CRICETIDAE	Baiomys	musculus	Baiomys_musculus	-93.1	17.11	Mexico	212	298	121	1649
124470	514	2465	RODENTIA	CRICETIDAE	Baiomys	musculus	Baiomys_musculus	-93.82	16.15	Mexico	266	349	181	1712
124510	514	2465	RODENTIA	CRICETIDAE	Baiomys	musculus	Baiomys_musculus	-93.01	16.63	Mexico	237	336	136	1041
124511	514	2465	RODENTIA	CRICETIDAE	Baiomys	musculus	Baiomys_musculus	-92.65	16.95	Mexico	176	258	90	1782
124514	514	2465	RODENTIA	CRICETIDAE	Baiomys	musculus	Baiomys_musculus	-92.22	17.32	Mexico	226	309	141	2531
124515	514	2465	RODENTIA	CRICETIDAE	Baiomys	musculus	Baiomys_musculus	-93.27	16.23	Mexico	239	342	129	1188
124525	514	2465	RODENTIA	CRICETIDAE	Baiomys	musculus	Baiomys_musculus	-92.68	16.22	Mexico	239	342	129	1369
124528	514	2465	RODENTIA	CRICETIDAE	Baiomys	musculus	Baiomys_musculus	-93.2	15.68	Mexico	260	350	165	2297
124557	514	2465	RODENTIA	CRICETIDAE	Baiomys	musculus	Baiomys_musculus	-92.69	15.34	Mexico	248	337	154	2841
124569	514	2465	RODENTIA	CRICETIDAE	Baiomys	musculus	Baiomys_musculus	-91.35	16.39	Mexico	245	332	158	2744
124573	514	2465	RODENTIA	CRICETIDAE	Baiomys	musculus	Baiomys_musculus	-92.36	14.8	Mexico	277	357	191	1552
124575	514	2465	RODENTIA	CRICETIDAE	Baiomys	musculus	Baiomys_musculus	-86.4	13.27	Nicaragua	217	290	145	1171
124581	514	2465	RODENTIA	CRICETIDAE	Baiomys	musculus	Baiomys_musculus	-85.92	13	Nicaragua	215	286	145	1486
124583	514	2465	RODENTIA	CRICETIDAE	Baiomys	musculus	Baiomys_musculus	-110.3	31.97	United States	169	351	-11	337
124585	514	2465	RODENTIA	CRICETIDAE	Baiomys	musculus	Baiomys_musculus	-109.1	32.7	United States	154	355	-42	324
124586	515	2466	RODENTIA	CRICETIDAE	Baiomys	taylori	Baiomys_taylori	-108.32	30.8	Mexico	163	363	-7	351
124587	515	2466	RODENTIA	CRICETIDAE	Baiomys	taylori	Baiomys_taylori	-108.15	30.33	Mexico	150	334	-22	358
124588	515	2466	RODENTIA	CRICETIDAE	Baiomys	taylori	Baiomys_taylori	-109.96	27.48	Mexico	257	388	97	214
124590	515	2466	RODENTIA	CRICETIDAE	Baiomys	taylori	Baiomys_taylori	-109.45	27.09	Mexico	251	389	89	388
124591	515	2466	RODENTIA	CRICETIDAE	Baiomys	taylori	Baiomys_taylori	-107.56	28.62	Mexico	132	302	-44	528
124592	515	2466	RODENTIA	CRICETIDAE	Baiomys	taylori	Baiomys_taylori	-109	27.03	Mexico	236	383	84	617
124594	515	2466	RODENTIA	CRICETIDAE	Baiomys	taylori	Baiomys_taylori	-106.45	29.32	Mexico	150	313	-28	431
124596	515	2466	RODENTIA	CRICETIDAE	Baiomys	taylori	Baiomys_taylori	-106.86	28.69	Mexico	139	307	-35	433
124597	515	2466	RODENTIA	CRICETIDAE	Baiomys	taylori	Baiomys_taylori	-108.65	26.38	Mexico	244	393	76	627
124598	515	2466	RODENTIA	CRICETIDAE	Baiomys	taylori	Baiomys_taylori	-108.85	25.95	Mexico	247	374	91	333
124599	515	2466	RODENTIA	CRICETIDAE	Baiomys	taylori	Baiomys_taylori	-106.03	28.58	Mexico	175	331	6	403
124601	515	2466	RODENTIA	CRICETIDAE	Baiomys	taylori	Baiomys_taylori	-104.44	29.62	Mexico	213	390	12	273
124605	515	2466	RODENTIA	CRICETIDAE	Baiomys	taylori	Baiomys_taylori	-107.81	25.97	Mexico	228	364	79	997
124608	515	2466	RODENTIA	CRICETIDAE	Baiomys	taylori	Baiomys_taylori	-107.99	25.08	Mexico	247	362	103	663
124610	515	2466	RODENTIA	CRICETIDAE	Baiomys	taylori	Baiomys_taylori	-106.13	26.7	Mexico	153	304	-8	548
124613	515	2466	RODENTIA	CRICETIDAE	Baiomys	taylori	Baiomys_taylori	-105.69	26.93	Mexico	169	320	11	510
124615	515	2466	RODENTIA	CRICETIDAE	Baiomys	taylori	Baiomys_taylori	-104.98	27.47	Mexico	184	345	6	358
124617	515	2466	RODENTIA	CRICETIDAE	Baiomys	taylori	Baiomys_taylori	-105.13	26.87	Mexico	182	341	7	392
124618	515	2466	RODENTIA	CRICETIDAE	Baiomys	taylori	Baiomys_taylori	-107.35	24.58	Mexico	253	361	112	509
124620	515	2466	RODENTIA	CRICETIDAE	Baiomys	taylori	Baiomys_taylori	-105.4	26.35	Mexico	174	324	7	493
124622	515	2466	RODENTIA	CRICETIDAE	Baiomys	taylori	Baiomys_taylori	-104.69	25.9	Mexico	182	332	12	427
124623	515	2466	RODENTIA	CRICETIDAE	Baiomys	taylori	Baiomys_taylori	-103.01	27.47	Mexico	190	326	40	314
124625	515	2466	RODENTIA	CRICETIDAE	Baiomys	taylori	Baiomys_taylori	-106.46	23.91	Mexico	249	359	120	909
124626	515	2466	RODENTIA	CRICETIDAE	Baiomys	taylori	Baiomys_taylori	-106.38	23.36	Mexico	247	329	141	824
124628	515	2466	RODENTIA	CRICETIDAE	Baiomys	taylori	Baiomys_taylori	-101.26	28.43	Mexico	211	359	45	436
124629	515	2466	RODENTIA	CRICETIDAE	Baiomys	taylori	Baiomys_taylori	-104.69	24.77	Mexico	166	308	22	503
124637	515	2466	RODENTIA	CRICETIDAE	Baiomys	taylori	Baiomys_taylori	-105.89	23.2	Mexico	242	324	138	1056
124644	515	2466	RODENTIA	CRICETIDAE	Baiomys	taylori	Baiomys_taylori	-104.66	24.09	Mexico	177	302	44	629
124651	515	2466	RODENTIA	CRICETIDAE	Baiomys	taylori	Baiomys_taylori	-105.77	22.65	Mexico	248	327	145	911
124654	515	2466	RODENTIA	CRICETIDAE	Baiomys	taylori	Baiomys_taylori	-105.31	22.63	Mexico	235	321	126	1377
124656	515	2466	RODENTIA	CRICETIDAE	Baiomys	taylori	Baiomys_taylori	-103.96	23.78	Mexico	164	297	22	518
124677	515	2466	RODENTIA	CRICETIDAE	Baiomys	taylori	Baiomys_taylori	-104.15	23.33	Mexico	156	276	23	539
124680	515	2466	RODENTIA	CRICETIDAE	Baiomys	taylori	Baiomys_taylori	-105.22	22.1	Mexico	247	331	138	1358
124681	515	2466	RODENTIA	CRICETIDAE	Baiomys	taylori	Baiomys_taylori	-103.07	24.11	Mexico	180	317	35	385
124685	515	2466	RODENTIA	CRICETIDAE	Baiomys	taylori	Baiomys_taylori	-105.16	21.53	Mexico	234	318	130	1455
124686	515	2466	RODENTIA	CRICETIDAE	Baiomys	taylori	Baiomys_taylori	-103.42	23.22	Mexico	150	281	9	509
[truncated: 68,300 more rows]
