# Supplementary material for: ‘Holey’ niche! finding holes in niche hypervolumes using persistence homology
Source: J Math Biol. 2022 Jun 9;84(7):58. doi: 10.1007/s00285-022-01763-x (PMC9184459; doi:10.1007/s00285-022-01763-x)
Supplement: Supplementary file 3 — (csv 41 KB) [file 285_2022_1763_MOESM3_ESM.csv]

	0	1	2
0	-0.706312143	0.689555365	0.160114193
1	0.332282746	0.942262266	0.041593258
2	0.350048884	0.744614125	-0.568344599
3	-0.398800954	0.69511325	-0.598143267
4	-0.09168629	-0.835109373	-0.542389122
5	0.726117972	-0.546169438	0.417674079
6	-0.068166804	0.626377464	0.776533682
7	0.401422538	0.474233075	-0.783557871
8	0.247613885	0.309798718	0.917993529
9	0.017219717	0.999166713	-0.03700489
10	-0.226593302	-0.38222909	-0.895855121
11	0.121278799	-0.965197355	-0.231701358
12	-0.558355762	-0.758269068	0.336551429
13	-0.777755994	0.32830136	0.536016633
14	0.22134089	0.955263535	0.196162662
15	0.882569877	-0.111978086	0.456652298
16	0.053924769	0.388186553	-0.920001804
17	-0.073094418	-0.926759279	0.368475841
18	-0.363082395	0.905594475	0.219248308
19	0.462319349	-0.826093978	0.322225945
20	0.005336055	-0.637792318	-0.770189903
21	-0.572888956	0.673972412	0.466432667
22	-0.904140162	0.128765835	0.407369522
23	-0.440265819	-0.792807128	0.421453279
24	-0.720306288	0.571243256	0.393497134
25	0.04253076	0.566656537	0.8228557
26	0.717745383	0.213379423	0.662805241
27	0.404882101	-0.470857575	-0.783813516
28	-0.561299833	0.82322645	0.085092362
29	0.675742276	-0.692282242	-0.253214679
30	0.791486242	0.054993429	-0.608707854
31	0.310686133	-0.145251719	-0.939348745
32	-0.112219873	0.272356303	-0.955630025
33	-0.168187049	0.283798552	0.944018802
34	0.58900919	-0.800058761	0.113904135
35	0.904405222	-0.064095763	0.421832819
36	-0.869755505	0.321906032	-0.37403458
37	-0.255800689	-0.45228082	0.854405095
38	0.880073891	0.260316441	0.397121261
39	-0.836865014	0.0195532	-0.547059979
40	-0.539331263	-0.115255476	-0.834169026
41	0.026393449	0.983336162	0.17987045
42	0.375489757	-0.066667769	0.924425687
43	-0.774037771	-0.240044107	0.585870596
44	-0.156183386	-0.863868971	-0.478891585
45	0.083439459	-0.996454559	0.010778134
46	-0.126647817	-0.328012744	0.936145272
47	0.377705839	-0.915412881	0.139131437
48	-0.969529316	0.090732461	-0.227553346
49	-0.301047666	-0.083771645	-0.949922425
50	0.936064995	-0.144854574	0.320623576
51	0.060747871	-0.568770208	-0.820250051
52	0.360317886	0.706472088	-0.609153684
53	-0.412858045	-0.422509642	-0.806866678
54	0.006781773	-0.821083923	0.570767203
55	-0.987372194	0.158270049	-0.006836813
56	-0.350939011	-0.869013497	-0.34879414
57	-0.562840468	-0.737609253	0.37301903
58	-0.210343707	-0.214396356	0.953828982
59	0.017584651	0.022910194	0.999582865
60	-0.249087567	-0.902103869	0.352369115
61	-0.133729519	-0.990147696	-0.041520553
62	0.179389685	-0.453797626	-0.872861418
63	0.599221389	-0.562664249	-0.569510904
64	-0.586996352	-0.203238389	0.783664112
65	0.723325127	-0.612119958	0.319546424
66	-0.750078907	0.41928565	0.511450072
67	-0.44648668	0.557194701	-0.700131209
68	-0.868119599	0.267289055	-0.418240269
69	0.471598163	0.072224397	-0.878850846
70	-0.563216428	0.15052175	0.812484128
71	0.813426163	-0.010061471	0.581581159
72	0.43993437	-0.708970672	-0.551197185
73	-0.020910703	0.773444941	0.633518481
74	0.311122613	0.893674229	-0.32334052
75	-0.690352845	0.599929454	-0.404348363
76	-0.147238376	-0.973288435	0.176154713
77	-0.246084367	-0.827856054	-0.504080189
78	0.282813305	0.936411989	0.207723905
79	-0.271867219	-0.51779312	0.81115874
80	-0.295572509	0.937436944	0.183980619
81	0.985254557	-0.088897774	-0.146187016
82	-0.910583865	-0.40780909	-0.067296138
83	0.546232605	0.805329575	0.230378419
84	0.372549421	-0.75756078	0.536011748
85	-0.046418886	0.014303802	-0.998819648
86	-0.291613635	0.042819896	0.955577283
87	-0.368139488	0.474820843	-0.799386318
88	0.203684079	-0.879106266	-0.430911787
89	-0.79345786	0.250475791	-0.554694963
90	-0.289495382	0.817077617	-0.498574559
91	0.709233865	-0.700187131	0.082007965
92	0.679059447	0.710004261	0.186473101
93	0.075099084	0.297443464	-0.951781232
94	0.197255192	0.755971187	-0.624177822
95	-0.450128528	-0.42167185	0.787132237
96	0.056287447	0.687424351	0.724071464
97	0.213408336	0.844245781	-0.491635987
98	-0.357931487	-0.047707651	-0.9325283
99	-0.652079822	0.499647805	0.570213975
100	-0.359837867	0.769493167	0.527633372
101	-0.127692379	0.854796231	0.503009006
102	0.50511925	0.796393989	-0.332582556
103	-0.402490506	-0.851154061	-0.336954236
104	-0.044522566	0.831161652	-0.554245478
105	0.788971674	0.454241019	-0.413749677
106	-0.455504199	-0.77760492	0.433412637
107	0.193659992	-0.933468318	0.301881943
108	0.099501339	-0.248540094	-0.963497434
109	-0.940758614	0.255622761	0.222778442
110	0.165433626	-0.598175097	0.784103481
111	0.200978776	-0.450853769	0.869677188
112	-0.655748633	0.254925689	0.710638181
113	0.314854618	-0.824714184	-0.469801111
114	0.640351489	-0.725838442	-0.251214105
115	0.942094448	0.333545586	-0.034718766
116	0.424809159	0.835326229	-0.348951672
117	0.527366501	0.784523285	-0.326202069
118	0.16413036	-0.306857039	-0.937496658
119	-0.458201028	-0.888787563	-0.010415611
120	0.802217308	0.251043388	-0.541686818
121	-0.075148128	0.951339443	0.298841134
122	-0.281779804	-0.426106777	-0.859670377
123	-0.618462095	-0.293775842	0.728834956
124	-0.46205591	-0.882912447	0.083486202
125	-0.872431637	0.459826491	0.165597814
126	0.3754427	-0.391071732	0.840300945
127	0.516139418	-0.757245848	-0.40022347
128	0.161976163	0.403157995	-0.900681605
129	0.864746718	-0.284705254	0.413710083
130	0.214940311	0.565919792	0.795949403
131	0.539590001	-0.699922892	-0.467921549
132	0.754274474	-0.393529975	-0.525551307
133	0.005706012	-0.966011118	0.258437537
134	0.360654444	0.216253582	-0.907283175
135	-0.776808713	-0.565371166	-0.277351162
136	0.230079788	0.786031319	-0.573775267
137	-0.970665879	-0.026911534	0.238921578
138	0.222642192	0.390346096	0.893342252
139	-0.11016347	-0.938060649	0.328490836
140	0.01570264	0.65918931	-0.751813062
141	0.172075735	0.361110305	0.916509296
142	-0.848041669	-0.032324709	0.528942758
143	-0.765925068	0.590127496	0.255163337
144	-0.339786039	0.448396127	-0.826732339
145	-0.717105347	0.107918408	0.688559031
146	-0.262366641	0.468339496	0.843695361
147	-0.955049693	0.205652384	0.213511547
148	-0.264107423	0.42543504	0.865593609
149	0.708316319	-0.267545052	0.653228626
150	0.021249212	0.156420201	-0.987461995
151	0.707613517	0.670806082	-0.222041237
152	-0.446427575	0.473114123	0.759516587
153	-0.384430838	-0.875066389	0.294060785
154	0.006892306	-0.812298881	-0.583200672
155	-0.833541184	-0.54917626	-0.060120953
156	0.00030125	-0.999995971	0.00282259
157	0.829388101	0.378014127	-0.411364435
158	0.500152796	0.573351399	0.648934014
159	-0.898689294	0.264726654	0.349681787
160	-0.159117722	0.239700144	-0.957718848
161	0.064809781	-0.997844929	-0.010256199
162	0.018953789	-0.788590238	-0.61462687
163	0.987274862	-0.000218446	0.159022954
164	-0.084700552	-0.981747372	0.17028774
165	-0.479406888	-0.560119562	-0.675599816
166	-0.711227492	0.093993897	0.696649554
167	0.865741108	0.380020165	0.325694654
168	0.614275848	-0.702675142	-0.359044326
169	-0.316817904	0.931208834	0.180212438
170	0.30656308	0.756940857	0.577113175
171	-0.537726297	0.05146518	0.841547245
172	0.253265315	-0.393080291	0.883936969
173	-0.491507256	-0.005726976	-0.870854649
174	0.2406779	0.20845003	-0.947957137
175	-0.332832712	-0.890785391	0.309392588
176	0.595815429	0.69397208	0.404235978
177	0.338384138	0.154637103	-0.928215245
178	-0.883466733	-0.112647996	-0.454749339
179	-0.37785753	-0.881745678	-0.282397319
180	-0.024177328	-0.699368291	0.714352469
181	-0.18561924	-0.006502878	-0.982600229
182	-0.361528747	0.603587412	0.710618886
183	0.686922086	-0.32585166	0.649583516
184	0.071459653	-0.921967534	0.38061711
185	-0.802628239	-0.326401743	-0.499249248
186	-0.683506474	0.653641941	0.324917086
187	0.449495718	0.243704056	-0.859396261
188	-0.402388798	-0.905804139	0.132672972
189	0.069979813	0.402809194	0.912604832
190	-0.087766315	0.992686195	0.082892654
191	-0.592025877	0.775917944	0.217845599
192	-0.945058639	0.155892486	0.28733552
193	0.212778091	0.936434415	0.278955321
194	0.035211296	0.841665768	0.538849607
195	0.71267592	0.409037237	-0.569896106
196	0.263940872	0.726753246	-0.634164754
197	-0.438520215	-0.848258891	0.296912235
198	-0.130765436	0.874999971	0.466128149
199	-0.760589146	-0.118269262	-0.638370216
200	0.087482671	0.848255946	-0.522310858
201	-0.579529924	0.803267104	0.137502825
202	0.085293138	-0.658802407	-0.747465364
203	0.33028467	-0.612694885	0.717995135
204	0.483291254	0.739216273	-0.469029707
205	-0.409660796	0.897501544	0.163306493
206	0.893887724	-0.445648562	0.048601405
207	0.430697911	0.436000017	-0.790191936
208	-0.124288195	0.29927777	-0.946036607
209	0.310185839	0.596579813	0.740187322
210	0.518623984	-0.607104413	0.602041025
211	-0.010779289	-0.281384676	0.959534507
212	0.731750608	0.366472185	-0.574664411
213	-0.145303711	-0.401517873	-0.904251198
214	-0.885350621	-0.340523489	-0.316540725
215	-0.980224352	-0.194432178	-0.036828617
216	0.446510794	-0.892482542	-0.06405485
217	-0.084538205	-0.993060215	-0.081760026
218	0.039552359	0.507467204	-0.860762829
219	-0.273168673	-0.961961876	0.002868074
220	0.099255495	0.980112261	0.171838015
221	0.77911271	-0.439821114	0.446699869
222	0.597904798	-0.149935387	0.78741935
223	0.308455999	0.037983283	-0.950479967
224	-0.237396589	0.229502197	-0.94391292
225	-0.643221222	0.409621339	-0.646897843
226	-0.289471586	-0.289780772	0.91226822
227	0.771723425	-0.008922014	0.635895709
228	0.884768902	0.019297084	0.465630339
229	-0.573412927	0.64566722	0.504293026
230	0.055720214	-0.73264986	0.678321045
231	-0.958016211	-0.286709008	-0.001698596
232	0.499028065	0.480674811	-0.721056667
233	0.434894145	-0.560893486	-0.704461198
234	0.35131706	-0.102208977	0.930660866
235	-0.16225004	0.862468926	0.479397826
236	0.783680694	0.147335428	-0.60343752
237	0.009847144	0.531710646	-0.846868834
238	0.046706643	0.131759858	0.990180705
239	0.224645399	-0.974294372	0.016879587
240	0.883878598	0.348681362	0.311736959
241	-0.594434307	0.800081714	-0.080728596
242	-0.951713505	0.119253689	-0.282877998
243	0.712107245	0.05711149	-0.699743917
244	0.151353895	0.401597441	-0.903222837
245	0.709058369	-0.310224764	-0.633243101
246	-0.856445799	0.50414092	0.11109692
247	-0.838558419	-0.42110349	-0.345675612
248	0.23982097	-0.413108962	-0.878536788
249	-0.348862485	0.14094055	-0.926515368
250	-0.42406061	-0.846745947	-0.321238074
251	-0.328190709	-0.669755551	0.666121881
252	0.089991538	0.175206321	-0.980410255
253	-0.68935386	0.630557501	0.356634959
254	-0.644430144	0.54700078	-0.534321941
255	-0.622480872	0.510798006	-0.59296118
256	-0.631971855	0.657434059	-0.410355982
257	-0.271134383	-0.828932262	0.489241711
258	-0.376451469	0.629501981	-0.679714313
259	-0.422745168	-0.29682112	-0.856261494
260	-0.110821754	-0.980738776	-0.160841515
261	-0.666947755	-0.07228511	-0.741589883
262	0.772443623	0.400385512	-0.492972911
263	0.753136521	-0.656488972	-0.042516014
264	-0.735307194	0.027286991	0.677184429
265	0.37912387	-0.5785563	-0.72217567
266	0.648275851	0.203232132	0.733781385
267	0.040805857	0.790532119	-0.611059613
268	-0.493084045	-0.622907023	-0.607334311
269	0.45793192	0.282601032	-0.842873071
270	0.509518862	-0.71870929	0.473125233
271	0.618685404	-0.592471289	0.515951686
272	0.264905352	0.073229145	-0.961489806
273	-0.916896052	0.232921402	0.324113022
274	0.7434298	-0.37413266	0.554379731
275	-0.186955351	-0.891693875	0.41222534
276	0.936200651	-0.062101717	-0.345936002
277	0.43561819	0.330311058	-0.837335893
278	-0.805275343	-0.591979741	0.033039504
279	-0.226586951	0.408638452	-0.884122711
280	-0.088266642	0.989700829	-0.112699911
281	0.296767361	-0.269574634	-0.91611061
282	-0.385836119	0.260886237	-0.884911781
283	-0.170399516	0.881048849	-0.441267413
284	-0.04849145	0.065032331	0.996704257
285	0.728688335	0.296269901	0.617444294
286	-0.781477343	-0.61520562	0.103996185
287	-0.964963884	0.135739414	0.224542901
288	0.787254352	-0.195787075	0.584720452
289	0.057081548	-0.743359587	0.666451965
290	-0.598741704	0.187387366	0.778713264
291	0.384420732	-0.85399193	-0.350597325
292	-0.835468254	-0.432665747	0.338811376
293	0.747179195	-0.507175395	-0.429530405
294	-0.868260748	0.26048281	-0.422222666
295	-0.071457405	-0.709827858	0.700741216
296	-0.636822312	-0.75280539	0.166557462
297	0.34287545	-0.122718341	0.931330572
298	0.041494694	-0.057917345	-0.997458657
299	0.301000611	0.644624242	-0.702750467
300	-0.050824634	-0.776148847	-0.62849807
301	-0.713132948	-0.568892354	0.409637508
302	-0.687965696	-0.390880614	-0.611486342
303	0.569323894	-0.738566794	0.361094717
304	-0.020110177	0.927656903	0.372891742
305	0.537956149	-0.672106784	-0.508798244
306	-0.196269467	-0.90265361	0.383007515
307	-0.977086696	0.212761841	0.0058299
308	-0.920259161	-0.06341009	-0.386137587
309	0.909522681	0.308973183	0.278036086
310	-0.281009949	-0.26697509	-0.921823036
311	0.259322198	0.07950188	-0.96251309
312	-0.940000464	0.327224424	0.096557255
313	-0.871856348	-0.370138914	0.320723701
314	0.745449244	-0.615293272	-0.256358369
315	-0.805727162	0.467373823	-0.363820629
316	0.508964813	0.404080851	0.760048344
317	0.431476086	0.547263495	-0.717168777
318	-0.572395233	-0.753069537	0.324422517
319	0.13580617	-0.980480603	0.142177602
320	0.997572543	0.065936619	0.022391591
321	-0.518477597	-0.248989527	-0.818037405
322	0.094081062	0.993940164	0.056848075
323	-0.364661482	0.541410617	0.7575596
324	-0.39880712	0.292936075	-0.868988686
325	0.516392738	0.396642315	-0.758955475
326	0.413371774	-0.761253655	0.499616502
327	0.050934168	-0.836477875	0.545628514
328	-0.259984753	0.068501714	-0.96317986
329	0.116507974	0.114010672	0.986624274
330	-0.910832242	-0.273161034	-0.30946353
331	-0.95264091	-0.212249788	-0.217773563
332	-0.5776296	-0.815040013	0.04531911
333	-0.574005038	-0.786940002	0.226370603
334	0.811466026	0.251439706	-0.527542381
335	0.534329309	-0.230452387	-0.813255118
336	-0.759275637	0.414047484	-0.50206094
337	-0.201919135	-0.933175502	-0.297341798
338	0.512133324	-0.688377061	-0.513669622
339	-0.043908345	-0.982291842	0.182139494
340	0.520164842	0.172185711	-0.836528911
341	-0.379984402	0.151229337	0.912546734
342	-0.850077267	0.236463412	0.470588668
343	0.843188404	0.123235173	0.52330336
344	-0.150308504	0.085244951	-0.984957183
345	0.3975809	0.7114158	0.579497185
346	0.836939173	-0.248895424	-0.487425778
347	0.74248732	-0.254176283	-0.619763662
348	-0.11047688	-0.957765267	0.265481737
349	-0.745502853	0.541581215	0.388478164
350	0.354318967	-0.706379001	0.612769758
351	0.131416912	0.395511886	-0.90901042
352	0.454035825	-0.797093588	0.398112147
353	-0.235860347	0.937813153	0.254708436
354	0.907683089	-0.397280765	0.135201343
355	0.008431844	0.996501681	-0.083146281
356	0.090881548	0.684517427	0.723309364
357	0.340074792	0.30428372	0.889809279
358	-0.792836259	-0.200585454	-0.575479054
359	-0.913623015	-0.339729505	0.223331257
360	0.757123551	0.461958898	0.461906814
361	0.323024121	0.443098084	-0.836253254
362	-0.94240665	-0.273360752	0.192726763
363	-0.548116323	0.836243136	0.016306876
364	0.572399717	0.758129233	-0.312407795
365	-0.30170048	0.067333249	-0.95102211
366	0.755151373	0.207311384	-0.621907062
367	-0.421204807	-0.906782143	0.018238845
368	-0.719406944	0.676258987	0.158516344
369	0.396348096	-0.304770864	-0.866038629
370	0.3343144	-0.774717504	0.536699796
371	-0.056361309	0.918620883	-0.391099828
372	0.105518292	0.728578454	-0.676786027
373	0.505824721	-0.603844729	-0.616046179
374	-0.858924335	0.144579093	-0.491269654
375	-0.363962929	-0.704464179	0.609312076
376	-0.364085979	0.168232533	-0.916045422
377	-0.019028676	-0.582715233	-0.812453609
378	0.15926096	0.731847219	-0.662597611
379	-0.910114717	-0.057829996	0.410300979
380	0.424200245	-0.809970226	0.404972081
381	0.458047899	0.885988551	0.072224721
382	0.567216298	0.103233535	-0.817073135
383	0.82372504	0.566970549	-0.004631919
384	-0.246950869	0.532838439	-0.809381534
385	-0.921094794	-0.156322345	0.356577768
386	-0.975318757	0.151463612	-0.160661433
387	-0.832563012	0.275116815	0.480780167
388	0.325787569	0.939915395	0.102085798
389	0.358652904	-0.074571007	0.930487646
390	0.818014813	-0.53831924	-0.202642939
391	0.261207208	0.781892325	0.566052283
392	-0.441451434	0.116741196	0.889658431
393	0.311738808	0.936841486	0.158577886
394	0.945478223	0.234904036	0.225590389
395	0.173162966	0.698345284	0.694498705
396	-0.497321356	0.182053087	0.848250047
397	-0.488867542	0.854744256	0.174415549
398	-0.513149592	-0.406217329	0.756085298
399	0.863786421	0.170649035	-0.474080084
400	-0.196647288	0.037166796	-0.979769602
401	-0.873234386	-0.300194127	0.383855694
402	0.56258727	-0.72457804	0.398098263
403	-0.312537907	0.934394782	-0.170957447
404	0.389879279	-0.680926052	0.619946659
405	-0.962831773	0.226988417	-0.146394108
406	0.266567133	-0.106073314	0.957961594
407	0.064913502	-0.849567607	-0.523470264
408	-0.903280229	-0.148373636	0.402579299
409	0.503021576	-0.147043609	-0.851673336
410	-0.89282471	0.237581353	-0.382647538
411	0.644377689	0.375483115	0.666175521
412	0.969963189	-0.156455922	0.186260455
413	-0.183068836	0.653427792	0.734518837
414	-0.891788625	0.342083986	-0.296127667
415	0.595510073	0.305483509	-0.742999044
416	-0.944252571	0.068406362	-0.322036726
417	-0.996761863	0.063775735	0.048973914
418	0.53720921	0.508886837	0.672636939
419	0.537685013	-0.711483627	0.452422231
420	0.507689871	0.054229555	-0.859831466
421	0.932155079	-0.305570175	0.19420035
422	0.773268269	0.618071784	0.141574906
423	0.259834739	0.388152888	0.884207693
424	0.272397238	-0.35576741	-0.89399625
425	0.572399303	0.787393247	-0.228846918
426	0.017441442	0.581565067	0.813312897
427	0.192900677	-0.923778834	-0.330789955
428	0.135123295	0.986345271	0.094152544
429	-0.220303425	-0.507310059	-0.833128385
430	-0.866095612	0.035850874	-0.498591121
431	-0.185941427	0.869920455	0.456797754
432	-0.596507075	0.332674305	0.730415714
433	0.672327201	0.444890781	0.591648821
434	-0.559371978	0.452021739	-0.694823242
435	0.110713862	-0.971375689	0.210170671
436	0.987810707	-0.038265635	-0.150883226
437	0.526887153	0.211733485	-0.823139635
438	-0.849013184	-0.397777103	0.347778652
439	-0.169020462	-0.492842083	0.853544823
440	0.648663891	0.576631949	-0.496719994
441	0.63395361	-0.740400129	0.22340651
442	-0.561991142	0.641605774	-0.522022977
443	0.209737255	0.874096082	-0.438139615
444	-0.026987243	0.849083141	-0.527569434
445	-0.836187244	-0.542295752	0.081891449
446	-0.898029831	0.108355329	-0.426381925
447	0.050226429	0.173982494	-0.983467029
448	-0.642946924	-0.285395061	-0.710752357
449	0.026246922	0.604991524	0.795799193
450	-0.527607074	0.831359973	0.174560507
451	0.536910634	-0.812214545	-0.228110728
452	-0.404751914	-0.678208946	-0.613358389
453	0.698465764	-0.396028995	0.596076012
454	-0.504021626	0.057233886	0.861792599
455	0.50855175	-0.760561035	-0.403636011
456	0.186598461	-0.971111498	0.148739612
457	0.399501302	-0.701192622	0.590531639
458	-0.826017805	-0.546660786	-0.137319227
459	-0.67018745	-0.405078016	0.621900783
460	0.517140613	0.849091007	-0.107749934
461	0.319753401	-0.899176298	0.298730225
462	0.622034079	-0.41412746	0.66450888
463	-0.742003701	0.06166745	0.667553469
464	-0.027531979	0.468887999	0.882828429
465	0.514536751	-0.778463598	0.359508496
466	-0.873539976	-0.482820887	0.0617406
467	-0.04570826	-0.827948571	0.558938206
468	-0.992994106	0.068549895	0.096247685
469	-0.591942477	-0.193700837	0.782358031
470	-0.101181055	-0.993383689	0.054325313
471	0.775094748	0.435233717	-0.458039019
472	-0.352784216	-0.173030314	0.919567185
473	0.038322744	0.50057192	-0.864846298
474	-0.16971521	-0.152437496	0.973632147
475	0.410515823	-0.64109135	0.648443244
476	-0.41623103	-0.79082201	0.448722941
477	-0.290920865	-0.206085296	-0.934287911
478	-0.60522905	-0.58684483	0.537876326
479	0.301791587	0.494877387	0.814873125
480	0.586533134	-0.175331192	0.790719834
481	0.737517004	-0.41966907	-0.529099745
482	-0.623000835	0.635687372	-0.455819619
483	0.982004374	0.086516432	0.167875896
484	-0.718595419	0.632822655	0.288368013
485	-0.914240946	0.353960584	-0.197168452
486	-0.338467558	-0.782946595	-0.521952433
487	-0.057836506	0.573686545	-0.817030407
488	-0.786311282	0.540914813	0.298539334
489	-0.783972717	0.452750299	0.424739857
490	0.150954131	0.482293653	0.862905373
491	0.472305414	0.409173346	-0.780707864
492	-0.281518525	0.494488794	0.822330927
493	-0.62109391	-0.332549614	-0.709685218
494	0.887773459	0.122714772	-0.443620751
495	0.059622667	-0.942372608	-0.329209668
496	-0.130417053	-0.952786907	-0.274205219
497	0.013167786	0.998818004	0.046788933
498	-0.054573446	0.577463247	0.814590656
499	0.3300795	0.826111816	-0.456713029
500	0.100156153	0.144739358	0.984387761
501	-0.884817517	-0.402076281	0.235441343
502	-0.859749744	0.50356526	0.085161067
503	0.112239545	0.479436612	-0.870369358
504	-0.855157143	0.050757711	0.51587781
505	-0.149071146	-0.261303918	0.953676075
506	-0.181937183	-0.98258919	-0.037647637
507	-0.647880718	0.152976621	-0.746222975
508	0.227660926	-0.972028797	-0.057710654
509	-0.082652507	-0.121220599	-0.989178512
510	0.288562198	0.466773092	-0.835975322
511	-0.844173623	0.346787525	-0.408790052
512	0.17494277	-0.70589988	-0.68636753
513	0.246606303	0.844313426	0.475731195
514	-0.767520782	0.530161997	0.360333327
515	-0.063280451	-0.731593186	0.678798199
516	-0.287688535	0.114153679	-0.950896548
517	-0.279558282	-0.751228351	0.597915655
518	-0.409445338	-0.902792489	0.131606372
519	0.057480938	-0.997539929	0.04012521
520	-0.384692387	0.44970762	0.806086115
521	-0.748183798	0.304430007	0.589528096
522	0.427110971	0.785925932	-0.44709803
523	-0.492338372	-0.768286995	0.409069701
524	0.721895114	-0.669295342	0.175815781
525	0.068428759	0.989419978	-0.127928153
526	-0.199329235	-0.254826639	-0.946219446
527	0.255233088	0.966877902	0.001786822
528	0.68678252	0.678728666	0.260109917
529	0.109019075	-0.863708769	-0.492058943
530	0.645531463	-0.729472311	0.226184167
531	0.367336117	-0.896529058	-0.247588013
532	0.703131966	0.553748792	-0.446057971
533	0.685125863	0.172961144	-0.707592393
534	0.868842428	-0.417327668	-0.266365261
535	0.205017196	-0.934567521	-0.290777403
536	-0.135858176	0.964714323	0.225541198
537	-0.398017742	0.791418271	0.46393857
538	-0.399190738	0.467812526	-0.788541816
539	-0.386199384	-0.576940541	0.719714977
540	0.409057565	-0.764146953	-0.49874978
541	0.818284759	0.200470869	0.538722083
542	-0.451240247	-0.46067439	-0.764304485
543	0.494890829	0.754957639	0.430258098
544	0.683842754	0.727043524	0.061374282
545	-0.76705296	0.316756722	0.557938111
546	-0.031816637	-0.993040467	-0.11339459
547	-0.214345166	-0.834072557	-0.508310063
548	-0.788086159	-0.414460303	0.455129501
549	0.260535905	0.053936915	-0.963956353
550	-0.798109915	0.296314356	0.524612586
551	0.138875797	0.100363717	-0.985210961
552	-0.057560934	0.960183684	0.273375257
553	0.566396274	0.543497736	-0.619520356
554	0.597386712	0.790929007	0.132515746
555	-0.420433479	-0.778273746	0.466396468
556	0.178488307	0.310864232	0.933544511
557	-0.892496439	0.287760757	0.34733824
558	-0.090471714	0.8477312	0.522653501
559	-0.891014573	-0.369381498	0.263913508
560	-0.418297861	-0.899668351	0.124995029
561	0.853696533	-0.186353029	-0.486286724
562	0.363489843	0.554740872	-0.748423475
563	0.838729535	-0.210573845	0.502186641
564	0.938026486	-0.311182848	-0.152550145
565	-0.382583266	-0.405908903	-0.829980727
566	0.463105392	0.742305719	0.484268123
567	-0.992168442	-0.124388432	-0.011371063
568	-0.598240159	-0.292374806	-0.746073512
569	-0.534398571	0.091885696	0.840223295
570	-0.019174768	-0.898788274	-0.437963431
571	0.307097086	-0.0037121	0.951670952
572	-0.306173315	-0.399273993	-0.864197998
573	-0.553718564	0.109160641	-0.825517842
574	0.326050528	-0.073159551	-0.942517232
575	0.739567904	0.648474732	0.180332575
576	0.908511654	0.405704041	-0.100054019
577	-0.799317419	0.502545743	0.329453243
578	-0.041641395	-0.376044163	0.925665589
579	-0.850492634	0.523450105	-0.05159716
580	0.305247901	0.877527163	-0.369824007
581	-0.016599907	0.257157384	-0.966226952
582	0.399972952	-0.908682381	0.119657713
583	0.373567436	-0.497890393	-0.78265735
584	-0.953190894	0.289723096	-0.086531188
585	-0.537945468	-0.625995631	0.564574303
586	-0.450837791	0.394817055	-0.800540304
587	-0.92978499	0.314408655	0.191434245
588	0.769106733	0.5906583	0.244126209
589	-0.621955041	-0.059515307	0.780787971
590	0.156151144	-0.97052681	0.1835607
591	0.728276687	-0.658318656	0.190340785
592	0.288689666	0.064458226	-0.955250446
593	0.18220163	0.276462563	-0.943594731
594	0.662618035	0.616775575	0.424882607
595	0.661669041	-0.052611679	0.747947921
596	-0.949660784	0.020782748	0.312589944
597	0.928133974	-0.297168066	0.224184001
598	-0.304759416	-0.942583359	0.136595422
599	0.420193658	-0.907217174	-0.019856694
600	-0.36334221	0.719590573	-0.591753197
601	0.840125264	-0.055455441	-0.539550031
602	-0.580881644	0.377075243	-0.721381159
603	0.096883781	-0.551387457	0.828604493
604	0.913152572	-0.394421904	-0.102877319
605	-0.220534762	0.961812814	0.162112705
606	-0.457987414	-0.638248419	-0.618778219
607	0.312628418	0.939166489	-0.142231425
608	0.316702367	0.832665376	0.454277429
609	-0.916998852	-0.242921781	-0.31638918
610	0.138472825	-0.988773706	-0.056141207
611	0.399252379	-0.604363722	0.689450528
612	-0.351167881	0.762082303	0.543977649
613	0.39841417	-0.574493423	-0.71499892
614	-0.937574539	0.320532329	0.134955586
615	-0.360108935	0.489923175	0.793912361
616	0.341642893	-0.629822599	0.697569801
617	0.699093815	0.038299968	0.714003466
618	-0.857808983	0.40949871	0.310603533
619	-0.33519353	0.346679695	0.87604708
620	0.436077901	0.16216081	-0.885177912
621	-0.850528497	0.344843308	-0.397094911
622	0.707037394	-0.619684961	0.340717878
623	-0.04184108	-0.823229352	0.566164957
624	-0.738523315	0.306235522	-0.600668892
625	0.711326772	-0.093648183	0.696594747
626	0.423781957	0.722990776	0.545612675
627	0.892484795	-0.257467352	0.370380148
628	-0.620472877	-0.044895527	0.78294176
629	0.608866152	-0.377857563	0.697499585
630	0.599025739	-0.265880964	0.755298271
631	-0.674209563	-0.703024527	0.226269705
632	-0.051464263	-0.122462623	-0.991137899
633	-0.41524003	-0.32327889	0.850333156
634	0.303443175	-0.192866471	0.933126339
635	-0.196156785	-0.976670333	-0.087393229
636	-0.498380661	-0.021082869	0.866701926
637	0.578027458	0.341324917	0.741202778
638	-0.17491969	0.971855593	0.157796732
639	-0.836372692	0.214770413	-0.504335593
640	-0.190197661	-0.728192382	0.658453266
641	0.877183125	-0.099471646	0.469739456
642	0.027951676	0.794319908	0.606856316
643	0.540461566	-0.836202767	0.093092583
644	0.088247587	0.764450428	0.638614051
645	-0.809424737	0.319664053	0.492591604
646	0.710442891	0.542177456	0.44868085
647	0.339912383	0.892806016	0.295562159
648	9.20495E-06	-0.475542417	-0.879692793
649	0.043002698	-0.987398913	-0.152296273
650	0.656968828	0.691729386	0.299837315
651	-0.646500526	0.539118957	0.539803501
652	-0.78956068	-0.522384559	0.322037738
653	-0.646846694	0.726996019	-0.230360897
654	0.923713661	0.381673037	-0.032844567
655	-0.129740503	-0.904169209	0.40699563
656	-0.507255024	0.694771652	0.50988694
657	-0.068240613	-0.559141352	-0.82625914
658	0.105636953	0.26677023	-0.957953276
659	0.666361998	0.124096443	0.735229053
660	0.18055685	0.616014616	0.766762817
661	-0.944303976	-0.279724957	0.173331908
662	-0.563187479	0.737729207	0.372257278
663	0.287566039	-0.456534924	-0.841951089
664	0.800463205	0.176156241	0.572911542
665	-0.531491041	0.835836915	0.137455173
666	-0.471301561	-0.635278374	-0.611797537
667	0.542183157	0.824469877	0.162132189
668	-0.153624375	0.824726636	-0.544266045
669	0.040972019	0.98638583	-0.159261694
670	-0.275373466	0.071661898	0.958662624
671	-0.145259078	0.875203922	0.461430271
672	0.02747917	-0.938735632	-0.343540841
673	-0.071347294	0.346178631	0.935451719
674	-0.851431561	0.03521829	-0.523281921
675	-0.179504555	-0.910777502	0.371836598
676	0.624082722	0.364461424	-0.69115022
677	0.933024741	-0.295715688	0.204980643
678	0.965341556	-0.258048722	0.039070917
679	0.341587711	-0.089145307	0.935612607
680	-0.605582142	-0.785718927	-0.126158778
681	-0.116251016	-0.47122577	-0.874318006
682	0.642680805	-0.19565926	0.740728585
683	-0.70625759	-0.63212097	0.318784089
684	0.361515352	-0.126026499	-0.923809489
685	0.388866557	-0.353789213	-0.850656213
686	0.342462124	0.73568336	-0.58437119
687	-0.389422717	0.600700156	0.698218641
688	-0.426366943	0.79886852	0.424288013
689	-0.961562563	0.095526893	0.257433583
690	-0.257401126	0.792575841	0.552782232
691	-0.536567385	0.759497513	0.367775705
692	0.672902578	0.720733433	-0.166569623
693	-0.846473023	0.150545958	0.510704744
694	-0.917782537	0.07914042	-0.38911696
695	0.108259538	-0.196038481	-0.97460186
696	0.302356262	0.038485177	0.952417756
697	0.015437429	0.657572382	0.753233196
698	-0.7424146	-0.063378329	-0.666936091
699	0.933402485	-0.177616407	0.311788731
700	-0.579116865	-0.318224535	0.750570984
701	0.237378639	-0.626009518	-0.742807826
702	-0.241539981	0.361589158	0.900506368
703	0.632000438	-0.211868438	0.745444305
704	0.351590078	0.079909204	0.932737335
705	-0.272327531	0.797083341	-0.538976682
706	-0.400878203	-0.740822721	-0.538960445
707	-0.68595094	-0.484722643	-0.542692609
708	0.061578926	0.939215873	0.337759647
709	-0.4220939	-0.029154229	-0.906083203
710	0.237820235	-0.789465068	0.565850194
711	0.398311949	0.823121525	-0.404745039
712	-0.60119217	0.769615141	-0.215082562
713	-0.222559236	0.915807981	0.33430993
714	-0.907706583	-0.159250636	-0.388211274
715	0.22423117	-0.973177374	-0.051441041
716	-0.740609487	0.317018237	-0.592450019
717	0.309075535	0.400997158	-0.862365116
718	0.904725085	-0.408040202	0.122375302
719	0.157779601	-0.978366423	-0.133808596
720	-0.936957469	0.345829953	0.050123293
721	-0.164180981	0.563619972	-0.809553663
722	0.722968504	0.074570331	-0.686844821
723	-0.207533175	0.424497779	-0.881323787
724	0.280241891	0.54346725	0.791269759
725	-0.287888073	0.923386853	-0.253923566
726	0.146115753	-0.904387356	0.400916073
727	0.313313727	0.472622525	-0.823688326
728	0.463923095	-0.505794059	-0.727287929
729	0.612498799	0.444100133	0.653926826
730	-0.812863985	0.576186009	-0.085216342
731	-0.976976497	-0.034383139	0.210558124
732	0.219383396	-0.577086741	-0.786664998
733	0.431140409	0.316811279	-0.844836411
734	-0.311852426	-0.933336188	0.177852817
735	0.607572842	-0.786521935	0.110627697
736	-0.009536737	0.742241881	0.670064207
737	0.885706097	0.099288251	-0.453504744
738	-0.147841103	0.898476556	0.413379833
739	0.463164776	0.817179656	-0.343068216
740	-0.248526366	0.968603197	0.006518547
741	-0.903933964	-0.384410976	0.187434231
742	-0.156380066	0.456695574	0.875770762
743	-0.603555563	0.608736795	0.514937081
744	-0.479569371	0.730798491	-0.485743538
745	-0.233396543	-0.401321698	0.885701388
746	-0.34462855	0.118888033	0.931180325
747	-0.627020732	0.129117038	-0.768227695
748	-0.067280493	0.997676534	0.010717668
749	0.255650685	0.630424162	0.732944815
750	-0.434158059	0.811803006	-0.39049028
751	-0.683172887	0.432656537	0.588288303
752	0.14526944	0.92389779	0.353991049
753	0.27852037	0.429894417	-0.858846432
754	-0.895518716	-0.390208909	0.213970176
755	-0.104654249	0.407520846	0.907179281
756	-0.901964802	0.250374543	-0.351812569
757	-0.407434406	0.850574354	0.332446196
758	0.263473754	-0.84601115	-0.463515604
759	-0.396445688	0.801127554	0.448358628
760	0.437025685	0.873149408	-0.215913552
761	-0.422242531	0.757888945	-0.497308347
762	-0.284122094	0.269496579	0.920133811
763	0.705883406	0.641908163	-0.299470412
764	-0.709843496	-0.054019845	-0.702284891
765	0.922437097	0.053466433	0.382427957
766	0.134072814	0.634231545	0.761429464
767	-0.288337109	-0.557666676	-0.778376252
768	0.492756215	-0.132508711	0.860019043
769	0.428598886	-0.142701977	0.892154213
770	-0.376668663	-0.292417523	0.878983908
771	-0.80365322	0.339816179	0.48853502
772	-0.399772979	0.574886855	0.713923434
773	-0.251948855	0.666454906	-0.701683428
774	0.013420957	0.116459605	0.993104747
775	0.011907981	-0.999676946	0.022454495
776	0.353499059	0.084330338	-0.931625896
777	0.32408479	0.552168434	0.768166043
778	-0.844425397	-0.48778228	0.221391502
779	-0.906534395	-0.093708756	0.411599393
780	-0.229614022	-0.045637086	0.97221122
781	0.443919034	0.837717375	0.318065229
782	0.090574843	-0.970428864	0.223749901
783	0.540887726	0.498066753	-0.67776838
784	0.91703124	0.217400577	-0.334351155
785	0.798753839	0.275846814	0.534696961
786	0.93463353	0.343199996	0.093133925
787	-0.555098349	-0.197172307	-0.808077289
788	-0.998048551	-0.059927095	0.017545201
789	0.662695028	0.641899328	-0.385746746
790	0.060026556	0.338610173	0.939010098
791	-0.73095378	0.657095404	0.184206954
792	-0.808892152	0.534064259	0.245904153
793	-0.271600282	0.286099422	-0.91890174
794	-0.458154331	-0.775090796	-0.43511937
795	0.865395907	0.111339464	0.488562635
796	-0.192620062	0.256869402	0.947056293
797	-0.550470726	0.36566446	-0.750514146
798	0.705310052	0.634966816	0.31520608
799	-0.397206104	0.550471888	-0.734307845
800	-0.918512475	-0.137634322	-0.370663765
801	-0.628532155	-0.264783082	0.731325679
802	-0.069802835	-0.98826409	0.135873667
803	0.861147941	-0.462392157	-0.211229065
804	-0.028789015	-0.999456365	-0.016067579
805	0.675816567	-0.577882853	-0.457518717
806	0.696470425	-0.142318243	-0.703330979
807	0.372973176	-0.06532999	0.925539303
808	0.138571217	-0.983456716	-0.116665789
809	0.847791	-0.506811557	-0.156180875
810	-0.039423005	-0.909070864	0.414772215
811	-0.735297868	-0.400622498	-0.546661375
812	0.014619223	0.178611319	-0.983811097
813	0.874123171	-0.485655872	0.00685981
814	0.685796142	-0.461367211	0.562871165
815	-0.689428309	-0.38672465	0.612480736
816	-0.346886046	0.885936771	-0.307873527
817	0.172609689	0.984957595	0.008026847
818	-0.19676289	-0.39393426	0.897830811
819	-0.521266731	-0.427848311	0.738394757
820	0.82675725	0.337154354	-0.450332533
821	-0.537697034	-0.070248707	-0.840206534
822	-0.132273514	-0.936123774	0.325846585
823	-0.446462453	-0.64000721	0.625349542
824	-0.995611599	0.020024297	0.091414283
825	0.864724441	-0.460481938	0.200519389
826	0.03228307	-0.667080342	-0.744285981
827	-0.626095077	0.704385213	-0.334434487
828	0.009007384	0.864155924	0.503143524
829	-0.590884364	-0.031139632	-0.806155067
830	-0.154484712	-0.97622019	0.152080946
831	-0.013653891	0.43239555	0.901580645
832	0.595483342	-0.732134609	-0.330724209
833	-0.694225838	-0.408199902	0.592809687
834	-0.05694364	0.998010374	-0.027068708
835	-0.541172082	-0.840371099	0.030152844
836	0.215328723	-0.070379613	0.974002182
837	-0.802495133	-0.15684441	0.575674728
838	-0.321953198	0.039967725	0.945911581
839	-0.382512421	0.313206302	0.869244534
840	-0.282760063	0.95901301	0.018460588
841	-0.518148699	0.303550991	0.799611607
842	-0.789156025	0.274924245	0.549226208
843	0.919358847	0.312648692	-0.23880977
844	0.785778697	-0.070426917	0.61448506
845	-0.271122122	-0.630713909	0.727112618
846	0.997405308	-0.053511281	-0.048158024
847	-0.192551096	0.972883061	0.128150794
848	0.559310286	-0.692523919	0.455612364
849	0.38534443	0.601161105	0.700082135
850	-0.507601013	-0.842962933	0.178198502
851	0.563655986	0.185666112	0.804872676
852	0.941867212	0.109007513	-0.317810504
853	0.097848359	-0.572257737	0.814215439
854	-0.098525619	0.721522646	-0.685345004
855	0.711553595	-0.501382961	-0.492246491
856	-0.839036109	-0.491730494	-0.232850873
857	0.237527188	-0.428770204	0.871628904
858	-0.085864159	-0.929110243	-0.359696403
859	-0.219215206	0.73941753	-0.636558253
860	-0.873297517	-0.246351019	-0.420312529
861	0.684798334	0.724674627	0.07679796
862	0.010424897	0.8046756	-0.593623197
863	-0.1281097	-0.492264946	-0.860966392
864	-0.696237225	0.353008405	-0.625011034
865	0.27238829	0.953086044	0.132028831
866	0.554259004	-0.024050709	0.831996707
867	0.949434181	0.038937753	-0.311542273
868	-0.252469649	-0.370963439	0.893669515
869	-0.213173856	0.620473686	0.75469816
870	0.712230547	-0.481651779	-0.510626294
871	0.923666042	0.307467888	-0.228701861
872	0.720986703	-0.655920641	-0.223486659
873	0.032758182	0.96492956	-0.260456993
874	0.334051249	-0.887421316	-0.317636855
875	-0.725794152	-0.51255116	-0.458818218
876	0.277617819	-0.960045609	0.035224647
877	0.835482038	0.278704189	-0.473596599
878	0.197890118	0.592973226	0.780526908
879	-0.337322712	0.65138946	-0.67963605
880	-0.287132437	-0.854400414	0.433076085
881	0.929939918	0.316579559	0.187053823
882	-0.567844246	0.524546611	-0.63435303
883	0.918466888	-0.387171025	0.080729007
884	9.87475E-06	-0.805460688	-0.592649205
885	-0.334632374	-0.688137467	0.643807425
886	-0.39560771	0.903750546	0.163491558
887	0.668479716	-0.709459432	0.223164027
888	-0.614042995	-0.479628414	-0.626823567
889	0.667736049	-0.739052157	0.089053228
890	0.619785844	0.534505879	0.574603317
891	0.592560546	0.803596178	0.055724163
892	-0.380926379	0.374891715	-0.845193052
893	-0.234434091	-0.966407957	-0.105339056
894	-0.965507707	-0.001405633	0.260370683
895	-0.75967615	-0.139743702	-0.635109317
896	-0.687955287	0.698393278	0.197393903
897	-0.420064261	0.516343855	-0.746280805
898	0.64955458	0.609525451	0.454486053
899	0.460028558	-0.42448654	0.779862105
900	-0.263266806	-0.958568113	-0.108801474
901	-0.44341063	0.52429428	0.726981788
902	0.135688652	0.928676084	0.345180128
903	0.521762617	-0.467212771	-0.713775874
904	0.662277936	0.562184098	0.495315027
905	0.902711051	-0.424918282	0.067507125
906	-0.74869297	0.364050344	-0.554009191
907	0.432152534	0.766466598	-0.475155912
908	-0.669374961	-0.667255392	-0.326660991
909	0.492658908	-0.772078098	-0.401475541
910	0.947251808	0.031386744	0.318949659
911	-0.778740896	0.475089156	-0.40969856
912	-0.112902009	-0.125088712	-0.985700741
913	-0.508931104	0.096784394	-0.855349001
914	0.816903452	-0.433393851	-0.380576562
915	-0.281707457	0.187883482	0.940925452
916	0.835828074	0.287129889	0.467918644
917	-0.464050012	-0.318604182	-0.826528258
918	0.485361041	-0.871366376	0.071730737
919	0.588332903	-0.19342162	-0.785144873
920	0.299681783	-0.947734476	-0.109499731
921	0.538935249	0.125273071	-0.832979864
922	-0.577456506	0.570090484	0.584414941
923	0.069505762	-0.357879254	-0.931177421
924	-0.573980448	-0.443098277	-0.688629337
925	-0.788145148	-0.614437301	-0.035972613
926	-0.882894927	0.164136009	0.439949905
927	-0.257163099	0.544400729	0.798432831
928	0.281667934	0.5468974	-0.788394831
929	0.956455077	0.15361702	-0.2481844
930	-0.945801368	0.116858431	0.30299155
931	0.084737663	0.97779233	0.191681213
932	-0.670879133	0.384142666	-0.634315065
933	0.659012041	-0.739273361	-0.138484758
934	0.525874177	0.685216748	0.503919
935	-0.665941374	0.555007232	0.498486769
936	-0.601388653	0.345461198	-0.72040839
937	-0.468354556	0.529384103	0.70738708
938	0.801135296	-0.180137158	0.570730096
939	-0.688136171	0.280464738	0.669184683
940	0.28973655	0.207655711	0.934308213
941	0.885147546	0.377069375	0.272639889
942	-0.281742487	0.92262413	0.263412006
943	0.623108875	0.008168467	0.782092454
944	0.228215617	0.028734767	0.973186491
945	0.606602642	-0.152918447	-0.780159717
946	-0.556579991	0.392487603	0.7322378
947	0.605675746	-0.278439001	-0.745404999
948	-0.491962124	-0.533754498	-0.687807679
949	0.122201407	0.590450329	-0.797768905
950	-0.201852672	0.796178565	-0.570399151
951	0.54915959	-0.097971125	0.829955061
952	-0.633392782	0.59380116	-0.496199321
953	-0.532642868	0.486443175	0.692578235
954	-0.714858863	-0.692436471	-0.097511736
955	-0.930731228	-0.325017781	0.167638965
956	0.551996037	-0.514696473	-0.656039568
957	-0.315654278	-0.947806298	0.045006646
958	0.283688106	0.951571086	-0.118463193
959	-0.036160954	0.775914113	-0.629801298
960	-0.164431628	0.323726206	-0.931752963
961	-0.671714526	0.723501784	0.159200391
962	0.500007305	-0.790396584	-0.353929281
963	0.537136606	0.187564939	0.822376836
964	0.938824237	0.080096214	0.334953203
965	-0.690568648	-0.722767852	0.026862146
966	0.212985289	-0.955999141	-0.201749621
967	0.56946307	-0.446520001	-0.690167878
968	0.523836051	0.110991852	-0.844557044
969	-0.951234366	0.270984069	-0.147379832
970	-0.499977479	0.495084086	0.710573197
971	-0.766615934	-0.086125463	0.636303712
972	-0.27221399	-0.879690173	0.389929152
973	0.373770632	0.869253554	-0.323564172
974	-0.3423373	0.12220138	0.931596477
975	-0.638077342	0.076994057	0.76611306
976	0.254424115	-0.926450227	-0.277413676
977	-0.521377786	-0.815035911	0.25274823
978	-0.224523364	-0.968006532	-0.112038441
979	0.580290851	0.81322975	-0.043816681
980	-0.663809662	-0.514508075	0.542805834
981	0.71312636	-0.267224633	-0.648106311
982	0.249981257	0.456033375	0.854132854
983	-0.514464224	-0.822615702	0.242136261
984	-0.716863983	-0.497967767	0.487989891
985	0.381864147	0.187032097	-0.905095999
986	0.519269392	0.211493163	-0.828027741
987	-0.988308527	-0.152080646	0.010850429
988	-0.932852905	-0.292716578	-0.210005861
989	0.962546727	0.217793599	-0.161461287
990	0.260563184	0.792083563	0.552005847
991	0.333734419	-0.721175841	0.607064037
992	-0.18300894	0.785753475	0.590846177
993	0.217640965	0.728202692	0.649887106
994	-0.162946949	-0.717774054	-0.676940691
995	-0.63614966	-0.746963955	0.193283369
996	-0.432675338	0.891545141	-0.133937725
997	-0.826204674	0.279990136	0.488867427
998	0.675489222	0.32573568	0.661521411
999	-0.227976609	-0.81337883	0.535202339
