# Supplementary material for: ‘Holey’ niche! finding holes in niche hypervolumes using persistence homology
Source: J Math Biol. 2022 Jun 9;84(7):58. doi: 10.1007/s00285-022-01763-x (PMC9184459; doi:10.1007/s00285-022-01763-x)
Supplement: Supplementary file 4 — (csv 41 KB) [file 285_2022_1763_MOESM4_ESM.csv]

	0	1	2
0	2.056193858	-2.019208549	0.471505078
1	-1.036020611	0.409360794	0.463615734
2	-2.163928848	-2.04887399	0.198937418
3	1.516760809	-2.527399726	-0.319475916
4	2.598736846	1.498773063	-0.009057349
5	2.282277769	-1.122107942	-0.839596745
6	1.258549748	-0.07811458	0.673674263
7	-1.084696575	-0.508015676	-0.597011516
8	-1.870835268	-0.56138026	-0.998906463
9	-1.033086704	-0.553181607	-0.560535286
10	-0.901216363	0.452353239	0.129128615
11	-1.534672538	0.525733606	0.92589764
12	-0.912955669	-1.664298078	-0.994810623
13	0.296169418	-2.370926898	0.921088359
14	-1.653513123	2.471233401	0.229117568
15	-0.434036124	1.147440093	-0.634146291
16	-1.684721602	-1.530490378	-0.961125351
17	1.904051194	1.168555407	-0.972227078
18	0.921338656	0.398493238	0.087364416
19	-2.212495876	-1.829402239	0.491527
20	1.895068127	-0.381140362	0.997754055
21	0.800500464	1.307701078	0.884394042
22	-1.718943449	2.30066073	-0.489684972
23	-1.008729151	0.098294818	0.16380322
24	0.046670842	1.090957795	-0.418873972
25	2.254797886	-0.104194896	-0.966357119
26	-0.60490025	2.937035722	0.05135943
27	0.122567225	2.579840582	-0.812651126
28	0.080797205	1.005059959	-0.128591797
29	-2.427781987	-0.867047009	0.816062604
30	-0.295602151	0.972032164	-0.178090054
31	-1.582977088	0.701770509	0.963296267
32	-0.796185107	0.60539689	0.020396879
33	-0.615027807	-0.954028148	-0.501926676
34	-1.940002463	0.353746797	-0.999607656
35	-2.801324235	-0.738076903	0.442182519
36	2.694215994	1.317084983	0.046493677
37	-0.205029534	-2.433059583	-0.897171163
38	2.949050425	-0.464299942	0.170391178
39	-2.877257474	-0.83229295	-0.097693587
40	1.525540553	2.51322671	-0.341182654
41	-0.497086171	-1.199578558	-0.7126623
42	0.166906473	0.989043816	-0.077763112
43	1.235264988	0.201838048	0.663299764
44	0.868452598	1.767220706	-0.999521885
45	-1.57666093	-0.569105256	-0.946135152
46	1.412922015	0.746252204	-0.915589787
47	1.711214444	-2.369071583	-0.386099785
48	2.863980576	0.326754146	-0.470199515
49	2.960543525	-0.155669861	0.263595228
50	1.81539133	0.260258835	0.98611769
51	-1.499538348	1.165247152	0.994892176
52	-0.484888501	1.392225881	0.850638443
53	0.047467353	-2.822066325	0.568814999
54	0.711282136	2.656760242	0.661067138
55	-0.12610052	-1.438176993	-0.83097799
56	0.136110918	1.205884358	0.617643277
57	2.873548256	0.842462805	0.104747815
58	0.870958348	0.515115745	0.153720965
59	-1.12904833	-0.562280615	0.674048226
60	-1.213832	-2.397509761	0.726398337
61	-0.850815039	0.60679871	0.296707307
62	-0.247804609	-1.216060376	-0.651151188
63	0.73148575	1.583613722	-0.966780536
64	0.51503412	1.254106768	-0.764810579
65	0.982554374	0.609819081	-0.536993466
66	-2.563438358	0.763178571	0.738153987
67	0.725799671	0.726580507	-0.230754608
68	-1.409688107	1.418707087	-1
69	-0.654702311	0.93625691	0.514415295
70	1.418299054	-1.687388106	-0.978912475
71	-0.642821548	-2.687355618	0.646199622
72	-1.428614201	0.269263062	-0.837633871
73	-1.404403512	-0.619379795	0.885268853
74	-0.398904946	0.921602424	0.091871718
75	1.042264884	-0.07472425	0.296412849
76	-2.915678899	0.637757264	-0.174746236
77	-0.368582405	1.211106275	-0.679096278
78	0.379876827	2.791675895	-0.576065997
79	-1.906518594	2.312907272	-0.072187691
80	-1.627605331	-1.278072141	-0.997586372
81	-1.523375564	-0.349139494	0.899399711
82	2.303997281	1.714255023	-0.489912014
83	0.232891673	1.005729006	-0.252264534
84	-1.397895129	-1.512936253	0.998205855
85	0.902215427	0.756499263	-0.568628488
86	-0.043829974	1.887009334	-0.993653795
87	1.023487259	0.434190821	-0.459412336
88	1.960881696	2.25529636	0.150907261
89	0.241953384	-0.990544698	-0.197349128
90	0.089071858	-2.484453443	0.873931215
91	0.694346856	-1.550307672	0.953528443
92	2.670347399	-0.72570303	-0.641407026
93	0.634680887	-1.976426028	0.997120587
94	0.612802058	1.282559614	-0.815638292
95	1.253762682	-2.290941233	-0.791185188
96	2.874261599	0.727399939	0.262705294
97	0.212997534	-1.180163308	0.598972398
98	1.177114009	0.228107436	0.598680746
99	0.332338941	-2.549881609	0.8206382
100	0.950004763	-0.336214801	0.124215459
101	0.341424918	-2.718822451	-0.672412785
102	1.398577906	0.332454693	0.826830419
103	1.515704477	2.236412861	0.712523628
104	-0.117207412	0.995609393	-0.070450638
105	0.39889694	2.745019526	0.633367338
106	-2.886623703	0.813352784	-0.044192521
107	1.040095823	-2.810726189	0.077461636
108	0.760696935	2.88917802	0.156721771
109	-1.376617876	-1.250377108	0.990110396
110	-0.139450426	-2.229808917	0.972196816
111	-0.726420504	-2.2384654	-0.935478526
112	2.873833444	0.082362302	-0.484098647
113	-1.642068224	-0.76809448	0.982327778
114	1.186499953	-2.114597057	0.905321299
115	-2.578188896	-0.434745245	-0.788849609
116	0.011357137	-2.566388411	-0.824121169
117	-1.531925848	0.408397928	-0.91001705
118	2.319523151	0.27750856	-0.941838874
119	-0.969069749	-0.267856874	-0.103850897
120	-1.653613139	1.160183744	-0.999799669
121	1.116740387	-0.616314793	-0.68929654
122	0.51126248	2.378065555	0.901680382
123	-0.179257484	-1.030491623	0.299700459
124	-2.758338014	-0.952363146	0.396302561
125	-2.039199407	-1.373694761	-0.888573785
126	1.265803189	-2.082848919	0.899307107
127	2.067852638	1.520266858	0.824021076
128	2.104742527	1.268441474	0.889253726
129	-1.992720837	0.170180385	1
130	0.318942366	-1.105599945	0.527886032
131	-0.33775189	1.704159453	0.964879481
132	0.381307083	-1.965567368	-0.999997555
133	-0.816969355	0.754088158	-0.459447148
134	-1.486983345	-0.664639052	-0.92853761
135	-2.895065369	-0.697159117	-0.209429465
136	1.414843812	-1.062708507	0.973072468
137	0.972196692	-2.290956091	-0.87244981
138	-0.73987232	-2.095847596	-0.97490794
139	-1.233611517	1.485290275	-0.997600937
140	0.610319536	-1.212979168	-0.76659498
141	0.646457245	0.854431418	-0.371154718
142	-0.206409567	-1.980841709	-0.999964441
143	-1.392436362	0.829164764	0.925238931
144	1.290403621	0.21173469	-0.721570843
145	-2.807030082	-1.053878881	0.057491889
146	-1.461714594	0.933498388	0.964074216
147	1.176014961	2.703178977	-0.318531005
148	-2.508772636	-1.624011318	-0.150979353
149	1.516973653	2.41553646	0.522936081
150	0.274688747	-1.307477548	-0.747750999
151	-1.03365389	-0.41930835	-0.466471866
152	1.904128726	-0.68564308	0.999716468
153	-1.152410562	-1.115962021	-0.918331858
154	0.405070643	-1.182075819	-0.660931889
155	2.381468393	1.658463063	0.431632549
156	2.47353342	1.673400318	-0.164311026
157	-1.501054482	-1.55953842	0.986366896
158	-0.935650795	-1.304054811	-0.918677953
159	0.733020258	2.690311173	0.615181702
160	-0.555881914	-0.973659665	-0.477131472
161	0.759827441	-1.223655263	0.828743566
162	1.905076404	-1.428232508	-0.924574761
163	2.718998628	-0.362924787	0.669166151
164	1.447819239	-0.870985789	0.950610738
165	-2.707491448	0.517895095	-0.653902826
166	-2.312683257	0.840295637	0.887602731
167	2.033578997	0.603899034	-0.992609442
168	-0.874878731	-1.634605963	-0.989285921
169	0.862633149	-0.907660519	-0.663914495
170	-0.592679146	-1.484549772	0.915852763
171	-0.6376721	-2.925808196	-0.104817313
172	-2.284557705	-0.239394886	-0.954856839
173	0.962490525	0.974001348	-0.776051716
174	-0.564025272	2.502400222	-0.824969893
175	-0.09595087	-1.064913117	-0.365597788
176	-1.478622385	-2.289175711	-0.688550925
177	-1.135739504	0.978930003	0.865680223
178	0.28269371	-0.994871331	-0.259495284
179	-1.317087299	2.432614921	0.64250047
180	-2.308583054	-0.828652007	-0.891612938
181	0.973501854	-0.533543958	0.456202236
182	0.177640459	1.283296289	-0.709736646
183	-0.244254037	-2.538643678	0.83492286
184	1.403181437	1.332914952	0.997908014
185	-0.562903145	1.130821771	0.676086426
186	0.015556399	-2.98684207	0.161439683
187	-1.698905113	-2.463700157	0.120824404
188	1.517052091	2.387921964	-0.559149729
189	1.61772927	0.867474462	-0.986399773
190	-1.094329511	-0.332695106	0.516618926
191	0.77798086	2.832129423	-0.349218702
192	-1.151719115	2.430200438	0.724476626
193	-1.282062338	0.039489481	-0.696733945
194	1.681533896	1.664187146	-0.930688045
195	2.136042745	1.638276159	0.721939626
196	0.072683421	1.268712842	-0.684293305
197	1.397579947	0.259250204	0.815627027
198	-2.968314847	0.33636969	0.158787562
199	0.735203582	1.966895408	0.995006519
200	0.272592902	-0.963635638	-0.053817589
201	-0.497596277	-1.005163029	-0.47790014
202	0.679988029	-0.739861993	0.098650405
203	0.452831967	-0.967157099	-0.362248306
204	-1.999584999	1.890511799	-0.659397048
205	-0.217755682	2.046435143	-0.998317284
206	1.767576409	1.013255244	0.999300249
207	-2.929411076	-0.143353916	-0.360092595
208	2.871572375	0.813383304	0.175121007
209	0.951253401	0.323908495	0.098752023
210	-0.731985065	1.508070269	-0.946169604
211	2.993619445	0.194440823	-0.012046796
212	1.013045263	-0.77462941	-0.68903208
213	2.609835662	-0.254735732	-0.782828071
214	0.23657686	-2.22211128	0.97207525
215	0.623549795	-0.832543202	-0.280563949
216	2.467987642	1.463697868	0.494134049
217	-0.266848518	-2.337124849	0.935883492
218	0.784849105	-0.971702684	0.660390167
219	0.013229264	1.847341918	0.988286381
220	-0.697174089	1.041403362	0.66507666
221	-2.903042821	-0.644082304	-0.228115498
222	-2.545633654	1.532836577	0.23702133
223	-0.703519227	2.433069945	0.846279372
224	-1.483456842	-1.409695149	0.998921445
225	-0.433587131	-1.965373731	-0.9999202
226	1.284738932	-1.647849884	-0.99598783
227	1.17375793	-1.527777002	-0.997303015
228	-2.04672838	2.142158387	-0.270361837
229	0.969367059	-0.271094221	-0.114361205
230	0.162888165	-1.915905512	0.997016969
231	1.837877676	-2.270287153	-0.389660857
232	0.849202526	0.886681	-0.635307909
233	0.161711955	2.95857498	-0.269532943
234	2.385743052	1.274864737	0.709202708
235	0.500571663	2.957936503	0.003635812
236	2.048722896	-0.353688192	0.996872332
237	-2.783811197	-0.683543032	0.499172953
238	2.295794866	1.036250681	0.854879247
239	2.63409885	0.86871331	0.633612038
240	1.348818603	2.37864393	0.678654536
241	-0.963931442	-0.509371205	0.415134197
242	-0.960019923	-0.280544128	-0.018525702
243	-1.651685342	-0.580370857	-0.968422211
244	-0.762939162	-0.782894822	0.4214767
245	-0.901981766	-0.59940322	0.39885146
246	0.851345902	-0.725878428	0.472723573
247	-1.874474464	-0.789190826	-0.9994275
248	0.205305746	-1.123113128	0.513188268
249	2.116947374	2.117640824	-0.106561897
250	2.460462381	-0.275676573	0.879522137
251	1.984701661	-0.204525268	-0.999988538
252	-0.325094127	-2.112918888	-0.990462561
253	1.681665789	-0.110615943	-0.94919115
254	-1.625046213	1.565631257	0.9665334
255	-1.316549866	-0.106457543	0.733996718
256	0.604626608	1.466173623	-0.910254286
257	-1.376843531	1.824788146	0.958245683
258	1.171813001	0.933004523	-0.864797696
259	0.170480015	1.125961977	0.508257577
260	1.412853151	-0.252677861	-0.825275765
261	0.102019748	1.026376732	0.248758848
262	2.227453638	-1.999863523	-0.113888118
263	-0.954635827	1.119207262	-0.848645862
264	1.548696722	1.751304535	0.941201004
265	1.374792019	0.510630223	0.845837496
266	1.30404625	-1.11462787	0.958675319
267	-2.310561935	0.925253528	0.872320995
268	-0.260815159	1.977451615	-0.999985298
269	-1.39632469	0.866203739	-0.934172116
270	-1.729385869	0.046827597	0.962865858
271	0.710324255	1.988790268	-0.993726784
272	-1.700060311	0.753749563	0.990103681
273	1.037556145	-0.175399286	0.319095311
274	-2.010356121	1.158989255	-0.947243589
275	0.178079598	2.246033889	-0.967444711
276	0.292410634	-2.472884633	0.871658947
277	-0.217199576	1.140888288	-0.544715726
278	0.059972952	-1.005829145	0.123178862
279	1.731683861	-1.544789633	0.947220535
280	2.230605046	0.127765083	-0.972173711
281	1.144990584	-1.584566118	0.998985007
282	2.046397573	-1.938531136	-0.574075704
283	1.660308271	-0.545177503	0.967603301
284	-1.654355601	-2.003774614	-0.801151137
285	2.206866291	-1.593321027	-0.691960766
286	-0.289917392	-1.041630646	0.394780505
287	2.128672573	2.034960466	-0.327420361
288	-1.253028035	-1.799015431	0.981320251
289	-1.036614455	0.196537628	0.327305157
290	-1.132321759	-1.219894054	-0.942011725
291	-0.979133363	-0.211740752	0.05941419
292	1.579781464	-1.002867842	-0.991672809
293	1.612834758	0.641892009	-0.964488401
294	1.810816614	0.757711102	0.99931351
295	-1.645285155	-1.555082342	0.964549977
296	0.313964514	-1.509542584	0.888873408
297	-1.298957484	0.276749158	-0.740652475
298	-2.432941753	-0.00813209	0.901415371
299	-0.627882373	-0.892718108	-0.41769522
300	0.691477894	1.114778485	-0.725540372
301	1.115858956	-2.576244653	-0.589837953
302	-1.784521839	-0.5210427	0.990014295
303	0.53203427	-1.196616972	0.723391577
304	0.754100784	-1.802509935	-0.998936651
305	0.437261233	-0.963103672	0.33481857
306	-0.330654575	-0.961970263	-0.184734307
307	1.636814073	0.585528786	-0.965174016
308	0.687617077	1.462569067	0.923393493
309	-0.307152846	-2.629744244	-0.761962511
310	2.571349617	-1.238947502	-0.519837464
311	0.293989871	-1.375212628	-0.804676007
312	-1.759439156	-1.495901321	-0.950930678
313	1.300081994	-0.314757097	-0.749187183
314	-1.394130786	-2.647967777	0.12186727
315	1.600275618	-1.802145663	-0.912037855
316	1.862382813	2.344212831	-0.109732284
317	-1.659664801	0.511071571	-0.964678989
318	-0.036117262	1.033622416	0.259486392
319	2.703416391	-1.192619705	0.297271324
320	2.445351233	0.953907067	-0.780768631
321	1.550116641	1.90459398	0.890146208
322	-1.766802012	-2.371577165	0.288903535
323	-1.037712569	-1.27378456	0.934095716
324	1.627364545	0.652894706	-0.969130069
325	1.16444098	0.062819134	0.551967277
326	0.60738015	-2.617567264	-0.726551842
327	-1.707031946	1.994558046	0.780381445
328	2.283642818	1.835294276	0.368236888
329	-1.23272567	1.704878942	0.994591979
330	-0.792941574	-0.797100009	0.482915478
331	-2.20407953	-0.14275641	0.977980178
332	1.72745461	1.483287199	-0.960900846
333	-0.535268843	1.328115902	-0.822975675
334	-0.651123293	1.672172941	-0.978650892
335	1.530947592	-2.559411736	0.187071933
336	1.205084542	-2.698804505	0.294555526
337	2.880992349	-0.005251432	0.4731216
338	0.402748236	-1.174933318	0.652306217
339	0.889356482	-2.01864596	-0.978578205
340	-0.459561449	2.024642467	0.997096833
341	-2.132674959	1.022093922	0.931027951
342	-1.219784314	0.129166509	0.633923395
343	-0.89032944	2.776679746	-0.401342299
344	0.280875036	-0.980164166	0.197086693
345	0.97561912	0.220349542	0.019659931
346	1.051854092	-0.453009563	-0.519052237
347	2.106006048	0.359982854	-0.990633076
348	-0.01226013	1.403747161	0.802836467
349	-0.373630335	-0.975880905	-0.296479701
350	0.669719908	-1.24322696	-0.808962334
351	-1.51222692	0.428496804	0.903666587
352	-2.005455161	-1.141181075	-0.951576898
353	1.522765182	-0.7628095	0.954921585
354	-0.915291216	-0.403104196	0.015842091
355	1.709047902	2.386259073	0.35426478
356	-1.985522607	1.851371832	0.699378133
357	1.786246062	-0.346050109	0.983567188
358	1.150637425	-1.873997362	-0.979988795
359	0.848846328	0.798131684	-0.550464321
360	-0.236613573	1.489155838	0.870502814
361	-0.593290599	-1.361955349	-0.857531948
362	-0.47213996	0.881527973	-0.002776392
363	-0.902140589	-0.693185147	0.506399275
364	-1.187728114	0.932322034	-0.871689382
365	1.912787376	0.883794289	-0.994248829
366	-1.409031912	2.639131903	0.128419559
367	-0.319608574	-2.837156935	0.518459318
368	1.179902174	0.300860487	-0.622846602
369	0.817188326	0.788452556	-0.502703958
370	-1.638465601	0.528165018	0.960433329
371	-1.052284496	-1.229858549	-0.92440867
372	-1.421814874	-0.607125555	-0.891008765
373	1.419081272	-1.304045926	-0.997350868
374	-2.788805871	0.006537715	0.61463258
375	1.205374942	1.9957039	0.943464972
376	1.320408251	-0.005145855	-0.733599811
377	0.085716844	2.673584823	-0.737855658
378	0.798843834	-2.70072278	0.577500372
379	-0.565568101	1.658760504	-0.968894994
380	-0.7865491	-2.73548454	-0.53267548
381	1.424405895	2.613950739	0.213898787
382	2.589553921	-1.08979136	-0.587084426
383	-1.050622662	0.167951316	-0.351899544
384	2.084023949	1.701805171	0.723242544
385	-0.249100549	-1.202397018	0.635536307
386	0.103716549	2.25490935	-0.966333342
387	-0.963940565	0.722625082	-0.606252174
388	1.926767414	2.172442101	-0.427997668
389	-1.187439265	0.032004755	0.583477221
390	1.397364245	2.358667541	-0.670929254
391	2.125990817	2.090167118	-0.19206871
392	1.932274792	-0.726363225	-0.997931317
393	2.316175102	0.749065869	-0.900773212
394	-1.079543606	-0.102207807	-0.402024682
395	-0.848575412	2.850611086	-0.225542578
396	0.426011896	-1.956430085	-0.999997412
397	2.974420383	0.177522931	-0.200404498
398	-1.650144006	-2.359440475	0.476407402
399	2.234817207	-1.123410125	-0.865278576
400	-1.519515834	-0.756915892	-0.953181516
401	-1.973559197	1.275021374	-0.936899433
402	-1.627993965	1.619148515	0.955161599
403	-0.482202672	-0.883134129	-0.111213045
404	0.775701441	-2.880832595	-0.181238618
405	2.508758283	0.096450059	0.859811472
406	0.493584256	-1.737813668	0.981110073
407	-2.606985651	1.447356589	-0.189844908
408	-0.089272466	-1.147914538	0.529003939
409	-1.903412148	-0.91441157	0.99374598
410	0.065308543	2.903599738	-0.426825269
411	1.260756083	-2.032930972	0.919907291
412	-1.195502616	-0.371067809	0.663434778
413	-1.782557873	-0.305188945	-0.981491568
414	0.017016821	1.597076078	0.915273379
415	-1.086644541	1.311754658	-0.954994971
416	0.515798626	-1.549617516	-0.930302289
417	-1.033849902	0.814828709	-0.729815053
418	0.951260351	-0.421207666	-0.281171028
419	-1.245294926	0.100097882	0.660656237
420	-1.060768076	-2.66460473	-0.496587574
421	-2.945082207	-0.549710848	0.089955367
422	0.928937414	-2.852512918	-0.009043085
423	-0.476032053	-2.916947305	-0.294877185
424	1.33864122	-1.568941126	0.998050572
425	1.44407942	-2.270031938	0.723399779
426	-2.488652889	-1.033792138	0.719172109
427	-0.267238615	1.141670337	0.561510578
428	-1.722128249	1.512485445	0.956413395
429	-1.659039727	-0.690949252	-0.979214178
430	-2.176668686	1.780453604	-0.583519476
431	-0.919425143	0.438106328	-0.191304775
432	-2.497692449	1.655064507	-0.086151538
433	-0.020860508	-2.983182302	0.182233749
434	-1.898580623	1.217472271	-0.966834426
435	1.296904539	-2.416143946	0.670167931
436	1.659357082	2.063255353	0.761867652
437	0.998950506	-0.069970382	0.052858868
438	-0.407470493	-1.089420936	0.547400883
439	-0.914957399	0.628192024	-0.455672227
440	-0.970473121	0.362166647	-0.26535351
441	-0.381038285	-1.794009524	-0.986130541
442	2.990792782	0.184451459	-0.083887518
443	1.141469164	-0.13691647	-0.526219522
444	-1.542510068	1.505604571	0.987835812
445	-1.145078031	-1.11078052	-0.914457137
446	1.648228406	1.923728256	0.845953758
447	0.970662346	0.672081223	0.573259809
448	-0.438885664	-1.848770039	0.995002535
449	-2.008613201	-2.185188571	-0.250591171
450	0.813251162	-2.422848117	0.83138708
451	-2.407783439	0.03914135	0.912936534
452	2.655450105	0.443708323	-0.721643113
453	-2.16138248	0.346865397	-0.981969664
454	0.642448724	-1.352113598	-0.864275242
455	-0.414445202	-1.279292327	0.755412459
456	1.393502229	1.531047498	0.997529079
457	0.899509093	2.628004825	-0.628655929
458	-1.139889919	0.724569758	0.760519704
459	-2.641480758	-0.121911504	0.764779138
460	-0.360857925	-1.841582336	-0.992357555
461	-0.052057555	2.999234665	0.025041554
462	-1.375508291	-2.614292631	0.299573284
463	1.91544331	-2.199203738	-0.400251468
464	-1.316805126	-2.250574754	-0.794318766
465	0.498148943	1.477001417	0.897381695
466	0.847635566	0.534771523	0.066758374
467	-2.213400853	-1.762180497	0.558938701
468	-2.240168947	1.966595584	0.19443631
469	-1.556248287	1.042766883	-0.991941717
470	-1.274614763	-2.379650399	0.714618354
471	-0.729226126	-0.984778951	-0.632429046
472	1.982498955	0.225337137	0.999988786
473	-2.386300614	1.631390232	0.454687071
474	-1.37111444	-1.062621467	-0.964160767
475	-0.972520143	-0.324954347	-0.223837284
476	1.138222552	-0.98472833	0.868933749
477	-0.996460466	0.092011881	0.037398758
478	2.180644855	-0.328998721	-0.978694142
479	0.870429625	1.593096649	-0.982809986
480	0.551761198	2.698390995	-0.656616261
481	-0.765291747	2.675676269	-0.622061064
482	2.960936949	0.47788993	0.038611252
483	-0.501856111	1.633407603	-0.956651733
484	-0.84529068	0.812138768	-0.561044004
485	-1.613788288	-2.442858369	0.373138762
486	-0.921438459	1.710482311	-0.998367554
487	1.022481512	-0.205354745	0.289755601
488	2.028876315	0.834645182	-0.981031457
489	-1.127432131	-2.107232708	-0.920865098
490	0.371412223	0.971306341	-0.279642119
491	0.78360368	0.69993942	0.314342049
492	0.106866308	1.501783384	-0.86922363
493	2.902195313	-0.110243905	0.426922024
494	-2.952680482	0.28131907	0.258348973
495	-0.579912692	1.99001649	0.997347184
496	1.486449691	0.008774797	0.858074985
497	0.261930689	0.981264605	-0.176067662
498	-1.529639113	1.048493375	-0.989356821
499	-2.281003794	1.359857921	-0.755111549
500	1.712710569	1.639677589	-0.928609351
501	-0.631329743	-1.05751953	0.640011909
502	-0.215055431	-1.181537796	0.601264305
503	2.263806748	-1.1629769	0.838396292
504	-2.445515468	0.770711548	-0.825715354
505	-1.709201784	-0.928571767	0.998494715
506	-2.329126309	0.938798072	0.859456368
507	1.237242974	-1.156560552	0.9519144
508	-1.08829738	1.091462311	0.888603832
509	0.595011376	2.865176939	0.376767608
510	0.817505338	-0.933289513	-0.650744408
511	-1.278456484	-0.399454465	-0.750745451
512	-1.201848644	-2.550627076	0.572937556
513	-1.807099419	-0.549744834	0.993805813
514	-1.113707666	-1.863501166	-0.985281405
515	1.201994955	-1.343923508	0.980409799
516	1.345595072	0.214463153	0.770515416
517	2.561445972	-1.548832449	0.115503231
518	1.170026714	0.204310427	0.583283207
519	-0.409739762	-1.876431044	0.99684648
520	-1.253991519	-2.31152154	0.776791478
521	2.177866007	-2.049960053	0.134657014
522	2.472230394	-1.69085907	-0.098362345
523	2.71724994	-0.886149522	0.513490619
524	-2.203128084	-1.657893148	-0.653134491
525	1.771135954	0.324531905	0.979922879
526	-1.995605823	1.329679681	0.917377576
527	-2.756179835	0.606676289	0.569257412
528	2.614144743	0.506816017	-0.748777963
529	2.625506969	-1.128924257	0.51376866
530	0.908500137	1.377243303	0.936712512
531	0.515167591	0.910486095	-0.300211757
532	1.889975882	0.409576464	-0.997809448
533	1.199974583	1.221998556	-0.957829982
534	1.87264543	-0.167543403	0.992789047
535	0.351529696	-2.533731	-0.829840698
536	0.277850977	1.146810917	-0.572349221
537	1.384703047	-0.727577796	0.900051323
538	2.269448987	0.484156306	0.947242261
539	1.750720938	1.793021841	-0.862543412
540	1.228499704	-0.552855339	-0.757502383
541	1.850314077	0.14121208	0.989533222
542	-0.319775165	0.972155537	-0.215052677
543	1.050950752	-0.109249053	0.33169652
544	-0.870592879	0.923321978	-0.682417319
545	0.000386872	-2.103138304	0.994667021
546	-1.93651293	0.861491424	-0.992835065
547	0.774723615	0.638695325	-0.089974978
548	-1.602991465	-1.129673814	-0.999241434
549	1.044405637	-1.970335932	0.973184968
550	0.212107991	-1.320427684	0.748933867
551	1.19697364	2.729560684	0.196630229
552	-0.912160602	-0.9114435	0.703679962
553	0.808806234	2.438352259	0.822341796
554	1.034731521	-0.799220697	-0.721368972
555	0.829487006	-0.558847672	0.018956496
556	-1.323023184	2.415860048	-0.656404401
557	-0.75126073	2.001253221	-0.990485495
558	-0.817458761	0.58152124	0.079908242
559	0.154174564	-2.401482957	-0.913683323
560	-2.203989316	0.672025823	0.952618584
561	2.058909419	-0.927763847	-0.96606861
562	-1.516625549	-1.800235734	-0.935270684
563	0.905671035	2.579163437	0.679629871
564	-2.239783894	1.598643009	0.659414381
565	-1.940988385	0.742892382	-0.996929953
566	2.266784667	0.122651727	0.962832141
567	-1.565977982	1.97881552	-0.852032291
568	-0.194085462	2.297270481	0.952206647
569	-0.23893765	0.971830694	-0.039305279
570	-1.648938151	0.085280921	-0.93717559
571	-0.974891157	0.871603087	-0.721619128
572	2.24702672	-1.853134508	-0.408854402
573	2.015846443	-0.944054189	0.974137765
574	-1.37755653	1.272342768	0.992186716
575	2.019769036	2.204567432	0.141670999
576	-2.917880541	-0.506601535	-0.274692837
577	0.895624779	0.634501495	0.430909003
578	-0.057378846	-1.39909509	0.80020332
579	0.165233586	-1.474363767	-0.856343779
580	0.961832762	-0.539630119	-0.441767275
581	-1.060572796	-2.741635973	-0.342211792
582	1.030906274	0.720181895	-0.669900472
583	-1.119252035	2.602482115	0.553339606
584	1.931948167	1.080620673	-0.9769143
585	2.561510876	-1.556684262	-0.071607642
586	-1.143186263	-1.6159686	-0.999788863
587	0.360301434	-0.950832609	0.182577967
588	-1.109297598	-0.117315001	-0.466509359
589	1.070144714	-0.014606213	-0.368177269
590	-2.120777162	1.818444628	-0.608384819
591	0.538237499	-2.434908048	-0.869639442
592	-0.687811557	-0.792797575	-0.310961242
593	-0.87878312	-0.700229714	0.481668472
594	0.20624322	2.120092101	0.991500854
595	0.121065773	-1.498780231	0.868129304
596	2.656236605	1.378524647	0.121062929
597	-1.852702144	0.216500324	0.990887648
598	-0.079244654	1.116545203	0.473774473
599	1.397664463	-0.342671454	0.827855515
600	2.050066148	-2.174525147	-0.151003533
601	-1.435428222	-0.647794906	0.905113944
602	2.632042846	-0.425451439	-0.745767094
603	-0.914293165	1.836765173	-0.998660573
604	2.498938377	-1.525021101	-0.373769705
605	-0.518525859	-1.674130629	0.96891166
606	-1.046465366	0.910058159	-0.789950467
607	-1.783151179	1.112406194	0.994816748
608	-1.79450323	1.05794882	0.996537371
609	-1.752652503	1.619189345	0.922448887
610	0.723329903	1.845558854	-0.99984236
611	-1.117265575	-1.206850492	0.934721397
612	2.289341696	-1.549305992	0.644843701
613	-0.967261688	0.308867094	0.17470272
614	0.649912482	0.83929398	-0.345302752
615	2.999019854	0.070488674	0.01742809
616	1.336542656	0.066703013	-0.749685822
617	2.898832433	0.395391343	-0.378324055
618	-2.18253454	-1.920825132	-0.420248955
619	0.622734755	-2.082962075	-0.984735346
620	-1.799829986	1.657985781	-0.894483324
621	1.452770432	2.544452298	0.367611576
622	1.682966129	0.092463477	0.949258872
623	-0.931115088	0.573172253	-0.421969604
624	0.450398192	-1.019672681	0.465050064
625	0.585805272	-0.816718442	0.100722917
626	1.242924945	-1.403764959	-0.992149802
627	1.002969094	2.640761198	-0.565406079
628	0.861303393	2.815370624	-0.329449758
629	0.027018711	1.418678595	-0.813857765
630	-0.995755113	-0.100655429	0.040723262
631	2.020270445	-0.044498873	-0.999784479
632	2.563267704	-0.164549061	-0.822652931
633	-0.81887762	-1.65003521	-0.987448351
634	-0.339198156	2.573278041	0.803327458
635	1.27249248	1.825113504	0.974376849
636	0.644272974	-2.072841767	0.985330144
637	0.149251753	1.001439504	-0.157621839
638	1.275054385	1.773369832	0.982894162
639	2.764205266	-1.118715484	-0.188853815
640	-1.790267971	0.345596048	-0.984268357
641	2.729293183	1.244327837	-0.029476424
642	1.57204885	-1.863219057	0.899066995
643	-1.514613071	1.639348055	-0.972732304
644	1.837834455	-0.639172321	0.998530645
645	-2.903029932	-0.430283487	-0.355319965
646	0.824648047	-0.898041519	0.624819143
647	-1.470064101	2.607600854	0.114372499
648	-0.112386047	-1.366714048	-0.777669813
649	2.638805853	-1.249300569	0.392862385
650	0.828968201	-0.564130441	0.073598382
651	-1.302360451	2.03632066	-0.908825266
652	-1.017024037	-0.121816404	0.219081679
653	1.26025932	-0.38030553	0.729848641
654	1.005479365	-1.335127496	0.94446671
655	0.296000283	1.150806209	0.584024404
656	2.005922484	0.839204346	-0.984675966
657	-0.993690275	0.195677149	0.159322285
658	-1.361845821	-0.541931628	-0.845302998
659	-0.883008416	2.083165553	-0.964909364
660	1.933861676	0.184041689	0.998351225
661	0.827641417	2.174266046	-0.945210497
662	0.465545558	-1.045200234	-0.517294222
663	2.004240267	1.889103859	0.656629178
664	0.59414529	1.151960295	-0.710354871
665	-0.567192259	-2.659762745	-0.694422973
666	0.97190112	-0.269626071	-0.130926737
667	0.784077621	-2.647478024	0.648582625
668	0.544215822	-0.891219511	-0.2941568
669	-1.63022172	-0.939851942	0.992982636
670	0.654491961	0.771589569	-0.153076409
671	2.002826409	1.910589259	0.640484294
672	1.009910811	-0.146988956	-0.20169497
673	-0.479626112	1.842864673	0.995406003
674	-1.237106332	2.1680165	0.868241079
675	-0.66433701	-0.970405898	-0.566623971
676	-0.808222387	-0.805579175	0.512196252
677	-2.178887316	1.941647967	-0.395458975
678	0.108677741	-2.827394492	0.558532902
679	-0.710676364	2.206968906	-0.947898918
680	-1.432057004	-2.203918362	0.777958472
681	1.397111097	-1.586298297	0.993500664
682	1.023924123	-0.234731313	0.313722592
683	-0.34953308	2.016657048	-0.998907839
684	1.213446114	2.713931937	0.231407629
685	0.220079728	2.978830337	-0.16103218
686	2.79991138	0.017146092	-0.600048158
687	-1.442716907	-1.589521176	0.989191779
688	-1.179552842	0.045913059	0.57300205
689	0.736646015	1.37563279	-0.898219491
690	1.013069558	1.515493889	0.984196181
691	0.507451037	2.347572132	-0.915731264
692	0.728946191	-2.909958412	-0.016118891
693	-0.217867706	0.977038051	0.045470335
694	0.828969657	-0.808488417	-0.539396789
695	0.548392982	-2.696036057	0.660024225
696	-1.981319272	-1.088828939	0.96539537
697	0.493211578	-1.188517249	-0.700951375
698	-1.456340699	-1.398945068	-0.999811806
699	0.636400295	-2.693555688	0.640791175
700	-1.084455978	0.719734384	0.715670084
701	-0.908923687	2.856897124	-0.063215377
702	-1.200936808	-1.793565914	0.987358767
703	0.361743299	-1.103596526	0.544703641
704	1.042339484	1.109503908	0.878536106
705	-1.942487141	1.919303272	-0.682647964
706	-0.022928416	-1.020376753	-0.202096214
707	-0.68074572	0.80336155	-0.321227283
708	0.627328018	0.848554875	-0.32783717
709	-0.866970931	-0.502169817	0.061691695
710	0.146658228	1.444809407	0.83663142
711	-1.722812445	-1.202596886	0.994883502
712	0.931040366	0.802068128	0.636691505
713	-1.467759451	0.808283149	0.945920416
714	0.98321116	1.087906608	-0.845718912
715	-1.880444451	0.153110458	-0.993557114
716	-1.868968931	1.43603541	-0.934121119
717	-2.873986825	0.830691638	-0.129113663
718	0.91448873	1.422695196	0.951145597
719	0.02802179	-1.758376102	0.970425543
720	-2.473902171	-0.774768323	0.805655316
721	-1.180328429	-1.961760215	-0.957186726
722	1.34519122	-1.079317237	0.961347991
723	-1.047446556	-2.437467672	0.757360517
724	-0.955519573	-1.741318576	-0.99990553
725	-1.074529579	0.650190554	0.66810229
726	-0.823910658	0.577471931	-0.110577525
727	-1.584763111	2.180460984	-0.718496653
728	-1.868524677	1.718878628	-0.842380456
729	0.127622422	2.29427991	-0.954619937
730	0.637708646	0.962570838	0.534211702
731	-0.559254133	1.046533289	-0.581691543
732	-0.811067515	-0.685218331	0.34601114
733	-1.857492516	2.233296598	-0.425826132
734	-1.219688286	0.098123624	-0.630276101
735	0.19203619	2.197063132	0.978669774
736	0.614262865	2.20602538	-0.95704207
737	-0.339394853	-0.946723405	-0.106811139
738	0.479357451	-1.567650766	-0.932682835
739	-1.079444789	-0.149403853	0.414026317
740	2.211845269	2.024984768	0.048902394
741	0.744614146	-1.458089057	-0.931872984
742	2.274342142	-1.010664704	-0.872401515
743	0.080119488	-2.350836684	0.935924169
744	1.836284052	1.215609501	-0.97934609
745	-2.159188538	-0.486137255	-0.977000179
746	1.091384389	-2.664103333	0.476845636
747	0.103641115	1.153558646	-0.539797489
748	-2.478963585	0.274895769	-0.869371656
749	-2.426797719	1.348941889	0.630108566
750	-1.273068671	-0.522738521	-0.781593565
751	-1.659630006	2.478991409	0.182271406
752	0.157945208	0.991112877	-0.085001336
753	-0.54196059	-0.857199269	0.167663645
754	-2.189224494	1.684524201	-0.647218651
755	1.179187204	-0.149496138	-0.584527235
756	0.453090182	-2.767883915	-0.593650245
757	-1.048341337	-0.237981084	0.380000567
758	-1.176106158	-0.369647972	0.641441655
759	-0.986576599	-0.60715023	-0.540151243
760	-0.891876026	-1.148640868	-0.837942594
761	0.005067703	-2.135175972	0.990820786
762	1.635958981	1.359557938	-0.991883727
763	-0.140423563	0.990154469	0.011164327
764	-1.604940438	-0.149889364	0.92162759
765	-0.320184744	0.977142538	0.236068124
766	1.645265432	-0.453114899	-0.955965299
767	-0.101312343	-0.997280896	-0.069438633
768	-2.838479086	-0.225950439	0.53086243
769	2.038181741	0.696938374	-0.988063904
770	0.958987419	2.815622973	0.224577699
771	0.18141863	-1.523829559	0.885095686
772	2.259671078	-1.798961627	-0.459230369
773	2.267659844	-0.872766811	-0.902916767
774	-1.447451339	-0.068785231	0.834561234
775	-0.191689236	-1.770884649	0.975776258
776	-0.805494907	2.842248223	-0.299223768
777	0.586883486	0.809937643	-0.020763389
778	0.313115419	-2.838547881	0.517364266
779	-0.124019021	-2.506589522	0.860378442
780	-0.308309281	-1.338365343	0.779355326
781	-1.275237517	0.364211138	0.738939223
782	1.118796246	-1.511519817	0.992837943
783	-0.379716672	-1.348256247	0.800529644
784	-0.200416321	2.608591658	0.787527701
785	2.515321548	1.362865651	0.508923087
786	0.564685908	-1.17341062	0.716306795
787	-0.824294688	1.031083383	0.733280491
788	0.128536798	-1.227675168	0.643299872
789	-2.098012017	0.313539234	-0.992614522
790	1.896651466	-2.128361954	-0.525446828
791	-2.391974769	1.661360573	0.409457147
792	0.052001853	-1.007640523	0.133724652
793	1.749768677	-0.099340652	0.968909952
794	0.003659224	2.743563355	-0.668662776
795	1.413921242	-0.981011279	0.960267075
796	1.365731062	2.329406875	-0.713896317
797	-0.206831311	1.643831816	-0.939259701
798	1.681988121	-0.527472443	-0.971450267
799	1.711957759	-0.44172668	-0.972722384
800	-1.47378245	-1.906386449	-0.912249214
801	0.572863312	-1.582659568	0.948474644
802	-1.584285275	1.748644461	-0.933106135
803	-1.673739431	-1.863369832	-0.863291447
804	-0.404872614	1.236882028	0.715571329
805	1.373097575	0.73776634	-0.897383362
806	-0.161516711	1.3880377	0.798045961
807	-1.297286316	1.301558811	0.986735456
808	1.721893173	-0.677459642	-0.988742001
809	-0.964964179	0.696913955	-0.586861897
810	-1.221099511	-1.829629046	0.979859571
811	1.537357574	-2.019247218	-0.843022327
812	-1.003482722	0.036551029	0.090989758
813	-0.712436512	-0.717731014	-0.149829067
814	0.009255315	1.230023143	0.638113831
815	-0.174783368	-1.11918981	-0.497882519
816	-1.344075394	-1.304597465	-0.991915843
817	1.100261686	-0.548781766	-0.637472907
818	0.773104282	-0.880948116	-0.560838836
819	1.007164629	1.10843449	0.864674475
820	-1.48381547	0.125775104	-0.859661885
821	-2.514860971	-1.109924573	-0.662681574
822	-1.849022866	-0.128423417	0.989207309
823	0.354502907	0.93790586	-0.072975982
824	-0.372436897	-1.488110206	0.88478905
825	2.701111259	1.229701604	-0.251505755
826	1.954095105	0.312837629	0.999779019
827	-0.825997199	1.785015588	0.999450835
828	2.339657829	0.255644948	-0.935403142
829	-1.685010093	-0.787317964	-0.990133577
830	-0.406690878	-1.111705246	0.577711936
831	1.550526419	0.333916854	-0.910310807
832	0.286935938	2.063460046	0.996523298
833	-0.184086809	2.76757168	0.633567708
834	-1.041112955	2.692464045	0.462264855
835	0.60774127	0.984939655	0.538459346
836	0.266602926	1.1114387	-0.515261189
837	-0.571997452	-2.155939128	0.973065721
838	-0.933185953	0.398496679	-0.170888503
839	2.52921345	-0.449764955	-0.822411825
840	2.317405783	-1.202081387	0.791918953
841	-1.55210463	-2.297657316	0.634685187
842	-1.096348033	2.222545031	0.878227875
843	1.208527218	0.016580313	-0.61135166
844	2.266093608	1.438856866	0.729196605
845	1.020177383	-0.426673579	-0.447684485
846	0.800728625	-1.379212433	-0.914228933
847	-1.080182595	-1.488082522	-0.986921697
848	-2.524652517	-1.490747172	0.362645255
849	2.894080997	0.773919301	-0.091848359
850	1.599682963	-2.169044394	-0.718881642
851	-1.063355875	2.036796917	0.954670187
852	0.602246262	-0.811257398	-0.143611364
853	2.448972501	1.228857582	-0.672615447
854	2.594701447	-1.188029963	0.520682649
855	1.127071614	0.228721471	0.526855595
856	-1.056748252	-2.529616256	0.670982491
857	-2.310397671	1.262109657	-0.774435959
858	-1.05528743	1.177163442	0.907954755
859	-0.648899332	2.059198534	-0.987275302
860	-1.07291072	-2.500986825	0.692508179
861	1.222577826	1.768156924	0.988736206
862	-1.249060757	-2.274103411	0.804057301
863	2.636668613	0.788978839	-0.658954746
864	-0.548267066	0.940375162	0.411371294
865	0.917647873	0.848579137	0.661285471
866	1.280042958	-2.200870444	0.837756417
867	0.99644835	2.180656657	-0.917587129
868	1.969875388	-0.232917212	-0.999865472
869	1.435015198	-0.706064467	0.916214123
870	0.319190487	1.094779995	-0.510903851
871	-2.042359676	-0.880715759	-0.974552067
872	-0.726387811	-2.27356293	-0.922171238
873	1.019517401	1.696368434	0.999782862
874	-2.734956515	-1.210953431	0.133472265
875	0.202530799	-1.008940765	-0.239354002
876	-0.930489354	-0.373323741	-0.071886483
877	-1.991186368	-0.932611407	0.980046273
878	0.308073271	-1.623288735	0.937592391
879	1.142043071	-2.755295943	0.185720714
880	-2.66987183	-0.79768971	-0.617603482
881	-2.661477737	-0.053909331	-0.749482939
882	-0.304150999	2.377488898	-0.91787704
883	0.092148106	1.00142812	0.10623328
884	0.974449553	-1.17823991	0.882126263
885	0.20813734	2.923417467	0.365484477
886	-0.992714274	-0.12483289	0.032623833
887	0.401995919	-1.125240269	-0.593127949
888	0.540269155	1.351778769	0.838920528
889	-0.331291869	-1.621784945	-0.938704318
890	0.61604085	-1.64387968	0.969654067
891	-0.326781998	2.63902878	0.751981713
892	-1.796867459	-2.179666825	-0.56537679
893	-2.4386215	-1.701655756	-0.228110118
894	-2.039826429	-1.17077666	-0.936023514
895	-0.33467096	1.497986872	-0.88526693
896	-1.618007729	-1.512787894	0.976601563
897	-1.057550459	0.246433878	0.405451272
898	0.946240217	-2.283530171	0.881696358
899	-1.596374989	0.525139432	0.947596736
900	-0.797343904	0.636598186	-0.200475119
901	-0.818973589	0.85115667	-0.574049884
902	2.87256148	0.583981578	0.364198895
903	-1.318485368	-2.608064565	-0.386243066
904	-0.905028965	2.756697923	-0.432865739
905	0.732874501	0.700447795	-0.165386981
906	-0.439597879	-2.634675997	-0.741368755
907	1.263375008	2.017335083	-0.924869303
908	-0.513594536	2.289737248	0.938001654
909	-1.975441839	2.042507186	-0.540234143
910	-1.029359461	0.689397503	0.64862348
911	1.198231951	0.113357683	-0.60474661
912	-0.781858625	-0.651475412	0.1873398
913	-1.410474505	-1.119845002	0.979993297
914	-0.333816221	-2.177480683	0.979195373
915	-2.39423875	-1.098966693	-0.772998147
916	-1.000957269	-0.083690554	0.094233539
917	0.832116548	-0.751852522	-0.477691444
918	1.00507436	0.017228776	-0.102062532
919	-0.46468307	2.955331512	0.129029123
920	-0.341260948	-0.940479932	0.031001194
921	2.689997609	0.326007407	0.704523743
922	-2.53671772	-0.734749575	-0.767554677
923	0.967862008	-0.273002802	-0.105943622
924	-0.93412792	0.471392227	0.300853357
925	-0.42970042	1.055521951	0.509679215
926	-2.715184919	-1.083670976	-0.383713825
927	-0.983287284	-0.279042602	0.209142364
928	-0.852048386	1.907971483	-0.995979693
929	0.636700472	-2.8518849	-0.386965298
930	-1.023282529	-0.76518723	-0.691621281
931	-1.46426206	-1.189650228	-0.993551577
932	1.399814587	-0.004979957	-0.799867554
933	0.193471128	-1.504631278	-0.87563078
934	0.523401971	2.08089589	-0.989327142
935	0.380769188	-0.935506611	-0.141268
936	1.259713242	1.066958179	0.93706363
937	-1.581966381	2.545025395	-0.082067756
938	1.144501234	-0.07484819	-0.521822787
939	-0.732196558	2.579783066	-0.73165308
940	0.774688806	1.641313463	0.98272958
941	1.761254453	-1.355248084	-0.974973319
942	0.97313628	1.220271324	-0.898383
943	-2.403027333	1.792664275	-0.062734025
944	-0.85303246	0.709197189	0.45466094
945	0.742860621	-0.690301572	0.167217438
946	1.318596883	0.789814758	0.886381404
947	1.57470401	2.032413817	-0.820901679
948	1.145563635	-2.593953948	0.549261712
949	0.618986523	0.871721833	0.365355715
950	-0.613449686	-1.463359371	0.910612694
951	-0.655188974	1.529397698	-0.941801284
952	0.668838571	1.609853083	-0.966481769
953	1.34660522	-0.985015155	-0.943424491
954	-0.993165137	-2.803444658	0.22582186
955	-0.045519002	1.003445212	0.094520813
956	-2.280427263	-1.918460634	-0.198633822
957	-2.572929705	-0.355032606	0.802010998
958	1.118483593	-0.892193647	-0.822157101
959	-0.249391596	-2.073123486	-0.996114271
960	-1.14149644	1.052359511	0.894319127
961	1.806500446	-1.462805221	-0.945889922
962	1.396970947	1.060385934	-0.969228584
963	-0.681317768	-2.720538338	0.593879594
964	0.620728463	-0.844624952	0.306677745
965	-1.568410052	-0.313981744	-0.916309653
966	-2.136816557	0.446610114	-0.983114764
967	1.466411183	0.332467058	-0.868109721
968	-2.017247425	2.028030312	0.509529005
969	0.660479972	2.664568093	0.666834135
970	0.098217678	1.847843104	0.988754395
971	-0.302567137	-0.962162238	-0.130975677
972	1.041295751	-0.132325117	0.311243621
973	0.65128623	-0.957810627	0.539888981
974	0.717537943	-0.947564797	0.584473621
975	2.362481299	-0.63847462	-0.894415611
976	1.574971591	-0.168799202	0.909360669
977	-1.199526043	2.726489549	0.205332233
978	0.117981746	2.491852476	0.869095714
979	-0.193747537	2.146611982	-0.987861408
980	-1.077264333	-0.993848569	-0.845285638
981	-1.348879966	0.51917	-0.83207869
982	-0.429374673	-2.710937475	0.667365515
983	-2.794103505	1.091944616	0.014634828
984	-2.348255965	0.658691822	-0.898541143
985	0.981768323	1.893057413	-0.991183658
986	1.518151837	2.03093058	-0.844447214
987	-1.010699529	-1.439562347	-0.97050904
988	-0.982533777	1.606583651	0.993156749
989	1.532147894	-0.256144165	0.89473942
990	-0.480308646	-1.536053906	-0.920559137
991	-1.339510643	-0.4184298	0.802496552
992	-0.578841664	-0.826750515	-0.13565829
993	0.389624412	-0.936255326	0.16728445
994	-2.373616633	-1.782893501	0.248506681
995	-1.82927317	-0.016548127	0.985331366
996	0.585114878	-2.501414224	0.822381752
997	-1.637909839	-1.155321943	-0.999990432
998	-0.070344806	-2.033316002	0.999403577
999	-2.999024168	0.076498385	0.000823876
